# Supplementary material for: Does biomarker use in oncology improve clinical trial failure risk? A large‐scale analysis
Source: Cancer Med. 2021 Feb 23;10(6):1955–63. doi: 10.1002/cam4.3732 (PMC7957156; doi:10.1002/cam4.3732)
Supplement: Supplementary file 1 — Supplementary Material [file CAM4-10-1955-s001.csv]

Drug	Indication	NCT1	Enrolment1	Notes1	Months1	NCT2	Enrolment2	Notes2	Months2	NCT3	Enrolment3	Notes3	Approved	Months3	MonthsApp	Biomarker	BiomarkerClassification
ABRAXANE - ABI-007 (Paclitaxel; Taxol;Suramin) - Breast	Breast	NCT00054028	31	Pass	63.02465753	NCT00274456	302	Pass	114.969863	unknown	460	Pass	Approved	181.8627464	197.1551143	Her2+	Valid
INC280|EGF816 - NSCLC	NSCLC	NCT02335944	backfill	Pass	26.49863014		180	Ongoing	52.99726027					NA	NA	EGFR mutation inclusion criteria	Exploratory
LEE011|Ceritinib - NSCLC	NSCLC	NCT02292550	backfill	Pass	20.53150685		170	Ongoing	41.0630137					NA	NA	ALK positive inclusion criteria	Exploratory
LY2875358 + Ramucirumab (LY3009806) - NSCLC	NSCLC	NCT02082210	backfill	Pass	21.53424658		100	Ongoing	43.06849315					NA	NA
MEDI4736 - NSCLC	NSCLC	NCT01693562	backfill	Pass	29.50684932	NCT02087423	1980	Ongoing	59.01369863					NA	NA	PD-L1 positive inclusion criteria	Exploratory
MLN8237 - NSCLC	NSCLC	NCT01045421	273	Pass	24.98630137	NCT01471964	38	Fail	49.97260274					NA	NA
Paclitaxel + Carboplatin + Cediranib Maleate - NSCLC	NSCLC	NCT00107250	50	Pass	72.03287671	NCT00245154	296	Pass	101.0630137	NCT00795340	306	Fail		163.1013699	NA
PD-0325901 - NSCLC	NSCLC	backfill	backfill	Pass	19.49589041		139	Ongoing	38.99178082					NA	NA	KRAS inclusion criteria	Exploratory
PD-0332991 (Palbociclib) - NSCLC	NSCLC	backfill	backfill	Pass	18.01643836	NCT02310243	50	Ongoing	36.03287671					NA	NA
Abraxane (S9714; paclitaxel) - NSCLC	NSCLC	backfill	backfill	Pass	40.38089873	NCT00002969	60	Pass	156.5014467	NCT00540514	1052	Pass	Approved	219.5918576	219.5918576
Amrubicin (Calsed) - Breast	Breast	NCT01033032	backfill	Pass	58.02739726	NCT01033032	78	Fail	73.01917808					NA	NA
BMS-275291 (rebimastat) - Breast	Breast	NCT00024024	59	Fail	24	NCT00036621	backfill	Fail	NA					NA	NA
CR011-vcMMAE - Breast	Breast	NCT00704158	42	Fail	36	NCT01156753	120	Fail	NA					NA	NA
MK0683 (Vorinostat) - Breast	Breast	NCT00416130	backfill	Pass	96.06575342	NCT00416130	49	Fail	106.3890411					NA	NA
Pemetrexed Disodium + Sorafenib - NSCLC	NSCLC	NCT00473486	backfill	Fail	15.05753425	NCT00454194	110	Fail	NA					NA	NA
AZD6244 (Selumetinib, ARRY-142886) - Colorectal	Colorectal	NCT01287130	10	Pass	31.00273973	NCT02450656	320	Fail	52.99726027					NA	NA
Afatinib (Gilotrif; BIBW 2992) - NSCLC	NSCLC	backfill	backfill	Pass	40.38089873	NCT00525148	129	Pass	70.46309051	NCT00656136	585	Pass	Approved	126.5507617	126.5507617	†activating mutations within exon 18 to exon 21 of the EGFR receptor	Exploratory
Hydroxychloroquine (Plaquenil, Axemal, Dolquine, Quensyl) - Colorectal	Colorectal	NCT01206530	backfill	Pass	72.06575342	NCT02316340	76	Fail	157.1506849					NA	NA	Biological activity of hydroxychloroquine as evidenced by Beclin-1, p62, and LC3 biomarker response in peripheral blood mononuclear cells	Exploratory
Interleukin-2 (IL-2, aldesleukin) - Colorectal	Colorectal	NCT00019591	500	Pass	80.12054795	NCT01174121	290	Fail	154.1589041					NA	NA
KRN330 - Colorectal	Colorectal	NCT00575562	28	Pass	36.03287671	NCT00838578	65	Fail	79.10136986					NA	NA
Pentamidine - Colorectal	Colorectal	NCT00809796	15	Pass	39.02465753	NCT01378143	53	Fail	78.04931507					NA	NA
Talaporfin Sodium (LS11, Aptocine, Laserphyrin, aspartyl chlorin, NPe6) - Colorectal	Colorectal	NCT00028405	48	Pass	12.98630137	NCT00068068	25	Pass	48.03287671	NCT00440310	483	Fail		104.0219178	NA
Telcyta (Canfosfamide HCl, TLK286) - NSCLC	NSCLC	NCT00088556	backfill	Pass	57.00821918	NCT00088556	100	Pass	63.97808219	NCT00080340	520	Fail		77.98356164	NA
temozolomide - Melanoma	Melanoma	NCT00121680	115	Pass	118.060274	NCT00338130	239	Pass	158.8071654	NCT00257205	655	Fail		211.8701791	NA
Vandetanib (ZD6474, Caprelsa, Zactima) - Colorectal	Colorectal	NCT00507091	24	Pass	34.02739726	NCT00500292	109	Fail	84.06575342					NA	NA
CDX-1127; ANTI-CD27 - Melanoma	Melanoma	NCT00412828	117	Pass	63.51780822	NCT02302339	205	Ongoing	127.0356164					NA	NA
Afinitor; Everolimus; RAD-001 - Breast	Breast	backfill	backfill	Pass	45.0366127	backfill	backfill	Pass	89.73054032	NCT00863655	724	Pass	Approved	152.7551979	152.7551979	Her2+ inclusion criteria	Valid
Alimta (Pemetrexed) - NSCLC	NSCLC	backfill	backfill	Pass	40.38089873	NCT00540241	542	Pass	84.20339536	NCT00087711	1713	Pass	Approved	128.2253132	134.2746282
5-azacitidine in combination with romidepsin - NSCLC	NSCLC	NCT01537744	18	Fail	55.03561644				NA					NA	NA
Abraxane (ABI-007, Paclitaxel Albumin-Stabilized Nanoparticle Formulation) - NSCLC	NSCLC	NCT00077246	backfill	Fail	61.05205479	NCT00077246	64		NA					NA	NA
[Astuprotimut-R (GSK-249553)] GSK1572932A - NSCLC	NSCLC	NCT00455572	71	Pass	75.09041096	backfill	backfill	Pass	118.9129076	NCT00480025	2278	Fail		201.9923596	NA
ABT-510 (Thrombospondin-1 mimetic) - NSCLC	NSCLC	NCT00113334	6	Pass	35.01369863	NCT00061646	25	Fail	88.07671233					NA	NA
ABT-751 - NSCLC	NSCLC	NCT00735878	backfill	Fail	28.04383562	NCT00735878	33		NA					NA	NA
ABT-751 + Alimta (Pemetrexed) - NSCLC	NSCLC	NCT00297089	backfill	Fail	26.03835616	NCT00297089	165		NA					NA	NA
Ad100-gp96Ig-HLA A1 - NSCLC	NSCLC	NCT00503568	19	Fail	63.09041096				NA					NA	NA
Abraxane - Melanoma	Melanoma	NCT00409383	28	Pass	79.03561644	NCT00434252	214	Pass	94.06027397	NCT00522834	630	Fail		116.0876712	NA
AEG35156 (XIAP Antisense) - NSCLC	NSCLC	NCT00385775	30	Fail	29.0630137				NA					NA	NA
Avastin (Bevacizumab) - Colorectal	Colorectal	NCT00819754	backfill	Pass	51.02465753	NCT00165568	20	Pass	102.0493151	unknown	923	Pass	Approved	130.0273973	151.1013699
Avastin (Bevacizumab) + carboplatin + paclitaxel - NSCLC	NSCLC	backfill	backfill	Pass	40.38089873	backfill	842	Pass	64.90692613	NCT00021060	842	Pass	Approved	89.43295353	90.74802202
AG2037 (PELITREXOL) - NSCLC	NSCLC	NCT00017524	22	Pass	44.08767123	NCT00090701	0	Fail	48.13150685					NA	NA
AC-T (adriamycin, cyclophosphamide, taxotere); Doxorubicin; TAC - Breast	Breast	backfill	backfill	Pass	45.0366127	NCT00129376	63	Pass	115.0968867	NCT00312208	3299	Fail		258.1763387	NA	Her2+	Valid
AC-T (DOCETAXEL) - Breast	Breast	NCT00020332	49	Pass	28.96438356	NCT00364611	73	Pass	49.05205479	NCT01547741	1871	Ongoing		112.0438356	NA	Her2+	Valid
Allogeneic B7.1/HLA-A1 transfected tumor cell vaccine - NSCLC	NSCLC	NCT00534209	backfill	Fail	37.97260274	NCT00534209	1		NA					NA	NA
ALT-836 + Gemcitabine - NSCLC	NSCLC	NCT01325558	30	Fail	47.11232877				NA					NA	NA
AM0010 - NSCLC	NSCLC	NCT02009449	350	Ongoing	43.95616438				NA					NA	NA
AMG 479 - NSCLC	NSCLC	NCT00807612	49	Fail	18.96986301				NA					NA	NA
AMG 951 (rhApo2L/TRAIL; Dulanermin) - NSCLC	NSCLC	backfill	backfill	Pass	40.38089873	NCT00508625	213	Fail	105.4439124					NA	NA
AMG-102 (Rilotumumab) + Erlotinib - NSCLC	NSCLC	NCT01233687	backfill	Pass	32.03835616		49	Ongoing	64.07671233					NA	NA
AMP-514 (MEDI0680 ) - NSCLC	NSCLC	NCT02013804	96	Ongoing	42.96986301				NA					NA	NA
AE-941 (Neovastat; shark cartilage extract ) - NSCLC	NSCLC	backfill	backfill	Pass	40.38089873	NCT00022282	125	Pass	111.3945974	NCT00005838	756	Fail		194.5069261	NA
Afatinib (Gilotrif, Tomtovok, Tovok, BIBW 2992 ) - Colorectal	Colorectal	NCT00998296	70	Pass	57.00821918	NCT02450656	320	Pass	73.05205479					NA	NA	WT KRAS	Exploratory
ASP8273+ midazolam - NSCLC	NSCLC	NCT02113813	110	Ongoing	40.0109589				NA					NA	NA
AT- 101 - NSCLC	NSCLC	NCT00397293	36	Pass	25.01917808			Fail	44.02191781					NA	NA
AUY 922 - NSCLC	NSCLC	backfill	backfill	Pass	40.38089873	NCT01124864	153	Fail	86.40829599					NA	NA	EGFR, KRAS, EML4-ALK	Exploratory
BMS-936558 (Opdivo;Nivolumab;MDX-1106)-Approved for metastatic - NSCLC	NSCLC	NCT00730639	395	Pass	94.06027397	backfill	backfill	Pass	137.8827706	NCT01673867	792	Pass	Approved	165.9266062	174.1457843	biomarker exclusion criteria	Exploratory
Axitinib (Inlyta;AG 013736) - NSCLC	NSCLC	NCT00768755	backfill	Pass	37.97260274	NCT00768755	180	Fail	66.90410959					NA	NA
AXL1717 + docetaxel - NSCLC	NSCLC	NCT01062620	49	Pass	36.98630137	NCT01561456	100	Fail	61.01917808					NA	NA
Azacitidine - NSCLC	NSCLC	NCT02009436	36	Fail	29.0630137				NA					NA	NA
AZD2171 - NSCLC	NSCLC	NCT00243347	19	Fail	43.00273973				NA					NA	NA
Aflibercept (ziv-aflibercept, AVE0005, VEGF trap, ZALTRAPÆ) - NSCLC	NSCLC	NCT00545246	12	Pass	57.04109589	NCT00284141	98	Pass	87.02465753	NCT00532155	913	Fail		136.0438356	NA
BMS-936558 (Opdivo;Nivolumab;MDX-1106)-Approved for squamous - NSCLC	NSCLC	backfill		Pass	40.38089873			Pass	84.20339536	NCT01642004	352	Pass	Approved	110.2088748	114.2527104	biomarker exclusion criteria	Exploratory
Batabulin Sodium (T138067) - NSCLC	NSCLC	NCT00003359	24	Pass	33.0739726	NCT00022243	35	Fail	52.04383562					NA	NA
Alisertib (MLN8237) - NSCLC	NSCLC	NCT01045421	backfill	Pass	24.98630137	NCT02038647	178	Pass	49.97260274					NA	NA
Belinostat (PXD-101) + 5-Fluorouracil (5-FU) - NSCLC	NSCLC	NCT00413322	35	Fail	33.00821918				NA					NA	NA
Belotecan (S CKD-602) - NSCLC	NSCLC	NCT00177281	45	Pass	31.9890411	NCT01022671	52	Fail	37.93972603					NA	NA
Belotecan (S CKD-602) + Toptecan - NSCLC	NSCLC	NCT00177281	45	Pass	31.9890411	NCT01497873	176	Ongoing	113.9835616					NA	NA
BI-2536 - NSCLC	NSCLC	NCT02211859	70	Pass	40.0109589	NCT00376623	96	Fail	61.05205479					NA	NA
BIIB022 - NSCLC	NSCLC	NCT00970580	18	Fail	23.01369863				NA					NA	NA	Biological- Fully Human Monoclonal Antibody	Exploratory
BIND-014 (Docetaxel Nanoparticles for Injectable Suspension) - NSCLC	NSCLC	NCT01300533	30	Pass	32.02191781	NCT02283320	80	Fail	68.05479452					NA	NA	KRAS inclusion criteria	Exploratory
BKM120 (Buparlisib) - NSCLC	NSCLC	backfill	backfill	Pass	40.38089873	NCT01297491	63	Fail	81.44391243					NA	NA	PI3K pathway activation inclusion criteria	Exploratory
BKM120 and Erlotinib - NSCLC	NSCLC	backfill	backfill	Pass	40.38089873	NCT01487265	37	Ongoing	80.39185764					NA	NA
BMS-275183 (oral taxane) - NSCLC	NSCLC	NCT00103831	backfill	Pass	24.03287671	NCT00359450	186	Fail	32.02191781					NA	NA
BMS-690514 - NSCLC	NSCLC	NCT00329004	89	Pass	35.01369863	NCT01167244	11	Fail	43.00273973					NA	NA	EGFR mutation positive inclusion criteria	Exploratory
AMG 655 (Conatumumab) - Colorectal	Colorectal	backfill	backfill	Pass	46.19494673	NCT00625651	202	Pass	93.24152207					NA	NA	KRAS mutant	Exploratory
AMG386 (Trebananib) - Colorectal	Colorectal	backfill	backfill	Pass	46.19494673	NCT00752570	144	Pass	89.19768645					NA	NA	KRAS status	Exploratory
Bortezomib (Velcade) - NSCLC	NSCLC	NCT00424840	19	Pass	93.04109589	NCT00346645	46	Fail	140.0547945					NA	NA
Bosutinib (SKI-606) - NSCLC	NSCLC	NCT00195260	151	Fail	37.01917808				NA					NA	NA
brivanib - NSCLC	NSCLC	NCT00437437	29	Pass	96.06575342	NCT00633789	597	Fail	150.1150685					NA	NA
Cabazitaxel (XRP6258) - NSCLC	NSCLC	backfill	backfill	Pass	40.38089873	NCT02166658	63	Fail	88.41377544					NA	NA
Cabozantinib (XL184) - NSCLC	NSCLC	NCT01553656	85	Pass	52.96438356	NCT01588821	29	Ongoing	113.9506849					NA	NA
CALC-1 - NSCLC	NSCLC	backfill	backfill	Pass	40.38089873	NCT00330746	100	Fail	71.38363846					NA	NA
Capecitabine - NSCLC	NSCLC	backfill	backfill	Pass	40.38089873	NCT00201825	29	Fail	140.4247343					NA	NA
Capoxigem (Apricoxib, TG01) + Erlotinib - NSCLC	NSCLC	backfill	backfill	Pass	40.38089873	NCT00652340	120	Fail	87.39459736					NA	NA
Caprelsa (Vandetanib, Zactima, ZD6474) - NSCLC	NSCLC	NCT00745732	3	Fail	47.04657534				NA					NA	NA
carboplatin + cisplatin + docetaxel + gemcitabine + paclitaxel + vinorelbine - NSCLC	NSCLC	backfill	backfill	Pass	40.38089873	NCT00003587	204	Fail	139.4713097					NA	NA
Carboplatin + Docetaxel - NSCLC	NSCLC	backfill	backfill	Pass	40.38089873	NCT00003562	38	Fail	72.40281654					NA	NA
Apatinib (YN968D1) - NSCLC	NSCLC	NCT01497704	backfill	Pass	18.49315068	NCT01497704	55	Pass	36.98630137	NCT01287962	480	Fail		72	NA
CBP501 + Cisplatin + Pemetrexed - NSCLC	NSCLC	NCT00700336	71	Fail	54.08219178	NCT00942825	201		NA					NA	NA
CC-223 - NSCLC	NSCLC	NCT01177397	backfill	pass	41.03013699		173	Ongoing	82.06027397					NA	NA	breast hormone receptor positive inclusion criteria	Exploratory
CDP791 - NSCLC	NSCLC	backfill	backfill	Pass	40.38089873	NCT00152477	165	Fail	86.40829599					NA	NA
Celecoxib + erlotinib - NSCLC	NSCLC	NCT00072072	27	Pass	29.0630137	NCT00499655	107	Fail	53.09589041					NA	NA
Aptosyn (Exisulind) - NSCLC	NSCLC	NCT00072618	backfill	Pass	10.99726027	NCT00072618	52	Pass	21.99452055	NCT00085826	600	Fail		66.04931507	NA
Cetuximab + Cisplatin + Vinorelbine - NSCLC	NSCLC	backfill	backfill	Pass	40.38089873	NCT01109524	72	Fail	66.45213161					NA	NA
CG8123 (Autologous CaSmall Molecule Drugr Vaccine, GVAX) - NSCLC	NSCLC	backfill	backfill	Pass	40.38089873	NCT00089726	100	Fail	74.47404942					NA	NA
CI-1033 - NSCLC	NSCLC	NCT00174356	39	Pass	34.02739726	NCT00050830	163	Fail	68.05479452					NA	NA	a tumor that expresses at least one member of the erbB family of receptors	Exploratory
CI-1040 - NSCLC	NSCLC	backfill	backfill	Pass	40.38089873	NCT00034827	172	Fail	56.32610421					NA	NA
Cilengitide - NSCLC	NSCLC	NCT00884598	21	Pass	36	NCT00842712	232	Fail	88.96438356					NA	NA	EGFR inclusion criteria	Exploratory
Arimidex (anastrazole) - Breast	Breast	NCT00588003	45	Pass	68.08767123	NCT00259090	120	Pass	110.169863	NCT00295620	3500	Ongoing		270.2465753	NA
Cixutumumab (LY3012217, IMC-A12) - NSCLC	NSCLC	NCT00778167	backfill	Pass	43.00273973			Fail	113.0958904					NA	NA
Combretastatin (CA4P) - NSCLC	NSCLC	backfill	backfill	Pass	40.38089873	NCT00653939	63	Fail	83.41651517					NA	NA
ARRY-334543 (EGFR/ErbB2 inhibitor) - Breast	Breast	NCT00278902	96	Pass	40.99726027	NCT01614522	24	Pass	64.07671233	NCT03093870	482	Ongoing		66.04931507	NA	Her2+	Valid
CP-547,632 - NSCLC	NSCLC	NCT00074854	backfill	Fail	34.02739726	NCT00074854	87		NA					NA	NA
CRLX101 - NSCLC	NSCLC	NCT00333502	backfill	Pass	71.07945205	NCT00333502	62	Fail	111.1232877					NA	NA
CRS-207 - NSCLC	NSCLC	NCT00585845	17	Fail	14.07123288				NA					NA	NA
CS-1008 - NSCLC	NSCLC	backfill	backfill	Pass	40.38089873	NCT00991796	109	Fail	70.39733709					NA	NA
CS-7017 + Carboplatin + Paclitaxel - NSCLC	NSCLC	NCT01199055	21	Pass	16.0109589	NCT00806286	111	Fail	60.03287671					NA	NA
CS-7017 + Erlotinib - NSCLC	NSCLC	NCT01199068	16	Pass	18.01643836	NCT01101334	90	Fail	55.06849315					NA	NA	EGFR mutations exclusion	Exploratory
CT-322 VS Bevacizumab - NSCLC	NSCLC	backfill	backfill	Pass	40.38089873	NCT00850577	255	Fail	90.4192549					NA	NA
CUDC-101 - NSCLC	NSCLC	NCT01171924	47	Fail	15.02465753				NA					NA	NA
Custirsen Sodium (OGX-011) - NSCLC	NSCLC	NCT00138658	backfill	Fail	63.97808219	NCT00138658	85		NA					NA	NA
Doxorubicin Hydrochloride, Cyclophosphamide, and Pacltaxel +/- Trastuzumab - Breast	Breast	backfill	backfill	Pass	45.0366127		backfill	Pass	89.73054032	NCT00005970	3000	Pass	Approved	204.3058828	204.3058828	Her2+ inclusion criteria	Valid
Dalotuzumab (MK-0646) - NSCLC	NSCLC	NCT00729742	49	Pass	26.9260274	NCT00654420	95	Fail	74.00547945					NA	NA
Dasatinib (BMS-354825) - NSCLC	NSCLC	backfill	backfill	Pass	40.38089873	NCT00787267	37	Fail	101.4658302					NA	NA
Dex2 Vaccine - NSCLC	NSCLC	backfill	backfill	Pass	40.38089873	NCT01159288	47	Fail	100.4137754					NA	NA
Dinaciclib (SCH 727965) - NSCLC	NSCLC	backfill	backfill	Pass	40.38089873	NCT00732810	97	Fail	75.39459736					NA	NA
DN-101 (Calcitriol) - NSCLC	NSCLC	NCT00794547	backfill	Fail	56.02191781	NCT00794547	34		NA					NA	NA
Docetaxel + Cetuximab + Bortezomib - NSCLC	NSCLC	backfill	backfill	Pass	40.38089873	NCT00118183	62	Fail	61.38911791					NA	NA
Docetaxel + Erlotinib - NSCLC	NSCLC	NCT00390429	backfill	Pass	60.55890411	NCT00390429	74	Fail	121.1178082					NA	NA
E7389 (Eribulin Mesylate; Halaven) - Breast	Breast	backfill	backfill	Pass	45.0366127	NCT00097721	104	Pass	71.04209215	NCT00337103	1102	Pass	Approved	140.083188	140.083188	Her2+	Valid
Docetaxel + vantictumab (OMP-18R5) - NSCLC	NSCLC	NCT01957007	34	Ongoing	45.96164384				NA					NA	NA	Type: Combo	Exploratory
DOTAP:Cholesterol-Fus1 - NSCLC	NSCLC	NCT00059605	32	Pass	97.08493151	NCT01455389	57	Ongoing	138.0164384					NA	NA
Dovitinib (TKI258) - NSCLC	NSCLC	backfill	backfill	Pass	40.38089873	NCT01831726	80	Ongoing	93.31240558					NA	NA	FGFR, PDGFR, VEGFR, FLT3, RET, TrkA inclusion criteria	Exploratory
DS-2248 - NSCLC	NSCLC	NCT01288430	60	Fail	48.03287671				NA					NA	NA
EC1456 and EC20 - NSCLC	NSCLC	NCT01999738	30	Ongoing	44.97534247				NA					NA	NA
Eloxatin (Oxaliplatin) - NSCLC	NSCLC	backfill	backfill	Pass	40.38089873	NCT00145418	15	Fail	101.3343234					NA	NA
Entinostat (SNDX-275, MS-275) - NSCLC	NSCLC	NCT02897778	30	Ongoing	10.94794521				NA					NA	NA
entinostat|entinostat|Erlotinib|Erlotinib|Exemestane|Exemestane - NSCLC	NSCLC	NCT01594398	28	Fail	24				NA					NA	NA
Erlotinib + Enzastaurin - NSCLC	NSCLC	NCT00452413	backfill	Pass	78.11506849	NCT00452413	65	Fail	101.1945205					NA	NA
Erlotinib + Cetuximab + Bevacizumab - NSCLC	NSCLC	NCT00101348	backfill	Fail	39.97808219	NCT00101348	66		NA					NA	NA
AZD9291 80 mg/40 mg + placebo|Placebo Erlotinib 150/100mg|Placebo Gefitinib 250 mg|Erlotinib 150/100 mg|Gefitinib 250 mg|Placebo AZD9291 80 mg/ 40 mg - NSCLC	NSCLC		backfill	Pass	40.38089873	backfill	backfill	Pass	84.20339536	NCT02296125	530	Ongoing		115.1732584	NA	EGFR inclusion criteria	Exploratory
temsirolimus (CCI-779) - NSCLC	NSCLC	backfill	backfill	Pass	40.38089873	NCT00079235	50	Fail	80.35898092					NA	NA
Ficlatuzumab (AV-299, SCH 900105) + Getfitnib - NSCLC	NSCLC	NCT01039948	203	Fail	44.02191781	NCT01039948	203		NA					NA	NA
Bavituximab + Docetaxel - NSCLC	NSCLC	backfill	backfill	Pass	40.38089873	NCT02651610	148	Pass	75.39459736	NCT01999673	582	Fail		113.4658302	NA
Foretinib (GSK1363089) - NSCLC	NSCLC	NCT01068587	backfill	Pass	31.03561644	NCT01068587	31	Fail	62.07123288					NA	NA	EGFR expression positive or unknown inclusion criteria	Exploratory
Fulvestrant + erlotinib - NSCLC	NSCLC	backfill	backfill	Pass	40.38089873	NCT00100854	50	Fail	190.4630905					NA	NA
Becatecarin - Colorectal	Colorectal	NCT01631552	250	Pass	39.97808219	NCT02310477	1119	Pass	67.95616438	NCT01455831	1075	Ongoing		137.9506849	NA
Gefitinib + Everolimus - NSCLC	NSCLC	NCT00096486	backfill	Pass	37.01917808	NCT00096486	74	Fail	74.03835616					NA	NA
Gefitinib|MEDI4736 - NSCLC	NSCLC	NCT02088112	56	Ongoing	40.0109589				NA					NA	NA
Bevacizumab (Avastin) - rhuMAb VEGF - Breast	Breast	NCT00095706	backfill	Pass	51.55068493	NCT00095706	50	Pass	103.1013699	NCT00625898	3509	Fail		178.1260274	NA	Her2+ inclusion criteria	Valid
Gemcitabine + Carboplatin + Bortezomib - NSCLC	NSCLC	NCT00052338	34	Pass	19.9890411	NCT00075751	99	Fail	61.97260274					NA	NA
BIBF 1120 (Nintedanib, Vargatef) - Colorectal	Colorectal	backfill	backfill	Pass	46.19494673	NCT00904839	128	Pass	62.23878234	NCT02149108	768	Ongoing		96.20042618	NA
BIBW 2992 (afatinib) - Breast	Breast	NCT00950742	18	Pass	50.03835616	NCT00425854	50	Pass	85.05205479	NCT01125566	508	Fail		163.1342466	NA	Her2+ inclusion criteria	Valid
Glufosfamide - NSCLC	NSCLC	backfill	backfill	Pass	40.38089873	NCT00005055	39	Fail	54.35350147					NA	NA
GSK2118436 (Dabrafenib +Trametinib) - NSCLC	NSCLC	backfill	backfill	Pass	40.38089873	NCT01336634	174	Fail	102.4521316					NA	NA	BRAF V600E positive inclusion criteria	Exploratory
GTI-2040 - NSCLC	NSCLC	backfill	backfill	Pass	40.38089873	NCT00074022	48	Fail	89.43295353					NA	NA
BMS-936558 - Melanoma	Melanoma	NCT01024231	136	Pass	85.08493151	NCT01354431	198	Pass	147.1561644	NCT01721746	390	Ongoing		202.1260274	NA
Erbitux (cetuximab, IMC-C225) - Colorectal	Colorectal	NCT00207155	110	Pass	26.07123288	NCT01550055	512	Pass	107.1452055	NCT00154102	795	Pass	Approved	189.1726027	205.3808219	WT KRAS	Exploratory
ID-LV305 - NSCLC	NSCLC	NCT02122861	59	Ongoing	38.00547945				NA					NA	NA
IDO Indoleamine 2,3-dioxygenase) Peptide Vaccination - NSCLC	NSCLC	NCT01219348	14	Pass	26.03835616	NCT03047928	30	Ongoing	28.99726027					NA	NA
IMC-3G3 (Olaratumab) - NSCLC	NSCLC	NCT00768391	20	Pass	37.05205479	NCT00918203	137	Ongoing	127.0356164					NA	NA
Imetelstat (GRN163L) - NSCLC	NSCLC	NCT00510445	27	Pass	45.04109589	NCT01137968	116	Fail	85.11780822					NA	NA
IMO-2055 - NSCLC	NSCLC	NCT00633529	36	Fail	39.97808219				NA					NA	NA
Imprime PGG - NSCLC	NSCLC	backfill	backfill	Pass	40.38089873	NCT00874848	90	Fail	123.4274741					NA	NA
INC280 - NSCLC	NSCLC	NCT01324479	131	Ongoing	64.96438356				NA					NA	NA
Interleukin-4 PE38KDEL Cytotoxin - NSCLC	NSCLC	NCT00039052	36	Fail	78.01643836				NA					NA	NA
Exemestane (Aromasin) - Breast	Breast	NCT00066586	98	Pass	90.11506849	NCT00174343	46	Pass	134.8089961	NCT00038467	4560	pass	Approved	198.7870783	226.9624208	BRCA exclusion criteria	Exploratory
ISIS EIF4E Rx - NSCLC	NSCLC	NCT01234038	112	Fail	51.97808219	NCT01234038	112		NA					NA	NA
Ispinesib - NSCLC	NSCLC	backfill	backfill	Pass	40.38089873	NCT00085813	70	Fail	62.40829599					NA	NA
Ixabepilone (Epothilone;BMS-247550) - NSCLC	NSCLC	backfill	backfill	Pass	40.38089873	NCT00035516	backfill	Fail	78.35350147					NA	NA
Ixabepilone + Carboplatin + Bevacizumab - NSCLC	NSCLC	backfill	backfill	Pass	40.38089873	NCT00741988	82	Pass	88.41377544					NA	NA
Ixabepilone + Paclitaxel + Carboplatin - NSCLC	NSCLC	backfill	backfill	Pass	40.38089873	NCT00723957	260	Pass	72.36993983					NA	NA
Karenitecin (BNP1350) - NSCLC	NSCLC	backfill	backfill	Pass	40.38089873	NCT00010218	55	Fail	97.45487134					NA	NA
Brivanib alaninate (BMS-582664) - Colorectal	Colorectal	NCT00207051	62	Pass	35.01369863	NCT00594984	38	Pass	90.08219178	NCT00640471	750	Fail		146.169863	NA	KRAS WT	Valid
Lapatinib (GW572016) - NSCLC	NSCLC	backfill	backfill	Pass	40.38089873	NCT00073008	131	Fail	96.40281654					NA	NA
Lenalidomide (CC-5013) - NSCLC	NSCLC	backfill	backfill	Pass	40.38089873	NCT00179686	40	Fail	56.39185764					NA	NA
Lenvatinib (E7080) - NSCLC	NSCLC	NCT00832819	28	Pass	28.93150685	NCT01529112	135	Fail	51.94520548					NA	NA
LGX818 - NSCLC	NSCLC	backfill	backfill	Pass	40.38089873	NCT02109653	0	Fail	69.44391243					NA	NA	BRAF V600E positive inclusion criteria	Exploratory
Linifanib (ABT-869) - NSCLC	NSCLC	backfill	backfill	Pass	40.38089873	NCT00716534	145	Fail	98.44117271					NA	NA
LMB-9 (B3(dsFv)PE38) - NSCLC	NSCLC	NCT00005858	25	Fail	44.02191781				NA					NA	NA
Capecitabine (Xeloda) + Docetaxel (Taxotere) - Breast	Breast	NCT00169000	12	Pass	37.97260274	NCT00077857	470	Pass	75.02465753	NCT00114816	1500	Fail		114.0164384	NA
Lucitanib - NSCLC	NSCLC	NCT01283945	130	Pass	74.10410959	NCT02109016	18	Fail	103.1671233					NA	NA	FGFR1, FGFR2, FGFR3, VEGFA, or PDGFR? inclusion criteria	Exploratory
LY2181308 - NSCLC	NSCLC	NCT00415155	60	Fail	29.03013699	NCT01107444	150	Fail	NA					NA	NA
LY2523355 + Pegfilgrastim - NSCLC	NSCLC	NCT01214629	70	Pass	58.06027397	NCT01059643	250	Fail	89.0630137					NA	NA
LY2584702 + Erlotinib + Everolimus - NSCLC	NSCLC	NCT01115803	85	Fail	15.02465753				NA					NA	NA
LY2603618 + Pemetrexed - NSCLC	NSCLC	NCT01139775	backfill	Pass	30.01643836	NCT01139775	63	Fail	60.03287671					NA	NA
LY293111 - NSCLC	NSCLC	NCT00006375	24	Pass	32.05479452	NCT00069875	195	Fail	59.07945205					NA	NA
LY3009120 capsule - NSCLC	NSCLC	NCT02014116	50	Ongoing	43.95616438				NA					NA	NA
LY573636 - NSCLC	NSCLC	backfill	backfill	Pass	40.38089873	NCT00363766	52	Fail	65.40007681					NA	NA
M2ES (pegylated endostatin) - NSCLC	NSCLC	NCT01226030	24	Pass	20.97534247	NCT01527864	300	Fail	41.98356164					NA	NA
MAC-321 - NSCLC	NSCLC	backfill	backfill	Pass	40.38089873	NCT00063219	48	Fail	60.46856997					NA	NA
Mapatumumab (HGS-ETR1, TRM-1) - NSCLC	NSCLC	backfill	backfill	Pass	40.38089873	NCT00583830	111	Pass	46.33158366					NA	NA
Matuzumab (EMD 72000) - NSCLC	NSCLC	backfill	backfill	Pass	40.38089873	NCT00111839	153	Fail	86.40829599					NA	NA
MEDI-575 + Carboplatin + Paclitaxel - NSCLC	NSCLC	NCT01268059	123	Fail	33.04109589	NCT01268059	123		NA					NA	NA
MEGF0444A - NSCLC	NSCLC	NCT00909740	30	Pass	29.03013699	NCT01366131	104	Fail	49.11780822					NA	NA
MetMab (Onartuzumab) - NSCLC	NSCLC	NCT02031731	30	Pass	2.95890411	NCT01519804	108	Pass	43.9890411					NA	NA
Capecitabine (Xeloda) + Faslodex (fulvestrant) - Breast	Breast	backfill	backfill	Pass	45.0366127	NCT00534417	41	Pass	92.08318804	NCT02028507	600	Ongoing		132.0941469	NA	Biomarker inclusion criteria	Exploratory
MGCD265 - NSCLC	NSCLC	NCT00975767	126	Pass	60.03287671	NCT02544633	200	Ongoing	81.00821918					NA	NA	MET mutuation postive inclusion criteria	Exploratory
MILES-02 (gemcitabine + cisplatin + vinorelbine) - NSCLC	NSCLC	backfill	backfill	Pass	40.38089873	NCT00401492	159	Fail	98.40829599					NA	NA
MK-2206 - NSCLC	NSCLC	NCT01147211	21	Pass	39.02465753	NCT01294306	80	Fail	93.00821918					NA	NA
MKC-1 (Ro 31-7453) - NSCLC	NSCLC	NCT00003755	40	Pass	34.02739726	NCT00408226	27	Fail	97.08493151					NA	NA
MM-121 (SAR256212) - NSCLC	NSCLC	NCT00734305	44	Pass	21.99452055	NCT00994123	162	Fail	85.97260274					NA	NA
MM-151|MM-151 + irinotecan - NSCLC	NSCLC	NCT01520389	112	Fail	48.03287671				NA					NA	NA
MORAb-009 - NSCLC	NSCLC	NCT00325494	24	Fail	28.07671233				NA					NA	NA
MORAb-066 - NSCLC	NSCLC	NCT01761240	27	Fail	37.01917808				NA					NA	NA
Capecitabine (Xeloda) versus Taxotere (docetaxel) - Breast	Breast	NCT00156312	25	Pass	43.10136986	NCT00077857	470	Pass	123.1561644	NCT00089479	2611	Fail		240.230137	NA
Motexafin Gadolinium + Pemetrexed - NSCLC	NSCLC	backfill	backfill	Pass	40.38089873	NCT00365183	74	Fail	64.41377544					NA	NA
MPDL3280A|INCB024360 - NSCLC	NSCLC	NCT02298153	118	Ongoing	31.95616438				NA					NA	NA
Mycobacterium + Paclitaxel + Cisplatin - NSCLC	NSCLC	backfill	backfill	Pass	40.38089873	NCT00680940	221	Fail	70.39733709					NA	NA
Naptumomab Estafenatox (ABR-217620) - NSCLC	NSCLC	NCT00056537	44	Fail	44.05479452				NA					NA	NA
Carboplatin +/- Paclitaxel - Breast	Breast	backfill	backfill	Pass	45.0366127	NCT00003612	92	Pass	125.1242839	NCT00025688	220	Fail		215.1407223	NA	Her2+ exclusion criteria	Exploratory
Neratinib (HKI-272) - NSCLC	NSCLC	backfill	backfill	Pass	40.38089873	NCT00266877	172	Fail	77.43295353					NA	NA	EGFR	Exploratory
Nexavar (Sorafenib, BAY43-9006)|Nexavar (Sorafenib, BAY43-9006)|Bevacizumab|Bevacizumab|Bevacizumab|Bevacizumab|Paclitaxel|Carboplatin - NSCLC	NSCLC	NCT01069328	33	Pass	63.05753425	NCT00101413	52	Fail	111.090411					NA	NA
Carboplatin to Neoadjuvant Therapy for Triple-negative and HER2-positive - Breast	Breast	backfill	backfill	Pass	45.0366127		595	Fail	69.06948941	NCT01426880	595	Fail		NA	NA	Her2+	Valid
Nimotuzumab - NSCLC	NSCLC	backfill	backfill	Pass	40.38089873	NCT00983047	30	Fail	112.4137754					NA	NA	EGFR inclusion criteria	Exploratory
nintedanib (BIBF 1120 ES) - NSCLC	NSCLC	NCT01683682	8	Pass	21.04109589	NCT01948141	6	Fail	38.07123288					NA	NA	FGFRI amplification	Exploratory
Nitrocamptothecin (Rubitecan; 9-NC in aerosol reservoir) - NSCLC	NSCLC	backfill	backfill	Pass	40.38089873	NCT00005872	55	Fail	99.46035079					NA	NA
carboxyamidotriazole - NSCLC	NSCLC	NCT00003249	30	Pass	43.06849315	backfill	backfill	Pass	86.89098977	NCT00003869	186	Fail		195.9759213	NA
NPI-2358 - NSCLC	NSCLC	NCT00322608	35	Pass	44.05479452	NCT02846792	39	Ongoing	51.97808219					NA	NA
Obatoclax mesylate (GX15-070MS) - NSCLC	NSCLC	NCT00405951	47	Fail	35.04657534	NCT00405951	47		NA					NA	NA
Ombrabulin (AVE8062) - NSCLC	NSCLC	NCT00968916	15	Pass	22.98082192	NCT01263886	176	Pass	42.96986301					NA	NA
Omnitarg (Pertuzumab, 2C4) - NSCLC	NSCLC	backfill	backfill	Pass	40.38089873	NCT00063154	51	Fail	61.42199462					NA	NA
Onartuzumab|Erlotinib|Paclitaxel|Carboplatin|Radiation: Radiation Therapy - NSCLC	NSCLC	NCT02044601	0	Fail	60.03287671				NA					NA	NA
ONC201 - NSCLC	NSCLC	NCT02038699	0	Ongoing	18.96986301				NA					NA	NA
Ortataxel (BAY 59-8862; cytotoxic taxane) - NSCLC	NSCLC	backfill	backfill	Pass	40.38089873	NCT00044538	102	Fail	70.39733709					NA	NA
OSI-211 (Liposomal;Lurtotecan) - NSCLC	NSCLC	NCT00006036	25	Pass	116.0876712	NCT00046787	47	Fail	121.1178082					NA	NA
OSI-906 + Erlotinib - NSCLC	NSCLC	NCT00739453	95	Pass	38.00547945	NCT01186861	205	Fail	88.99726027					NA	NA	EGFR inclusion criteria	Exploratory
OSI-930 - NSCLC	NSCLC	NCT00513851	60	Fail	41.0630137				NA					NA	NA
Carmustine (BCNU, Carustine) - Colorectal	Colorectal	NCT00003543	18	Fail	50.03835616				NA					NA	NA
Cetuximab (Erbitux, IMC-C225) + Pemetrexed + Docetaxel - NSCLC	NSCLC	NCT00034541	backfill	Pass	14.48219178	NCT00034541	32	Pass	28.96438356	NCT00095199	939	Fail		106.9479452	NA	EGFR inclusion criteria	Exploratory
Panobinostat; LBH 589 - NSCLC	NSCLC	NCT00907179	12	Fail	72.03287671				NA					NA	NA
CI-1040 - Colorectal	Colorectal	backfill	backfill	Pass	46.19494673	NCT00034827	172	Pass	62.14015221					NA	NA
Patupilone - NSCLC	NSCLC	NCT00171834	backfill	Pass	30.54246575	NCT00171834	89	Pass	61.08493151					NA	NA
Cisplatin + Ifosfamide + Gemcitabine - NSCLC	NSCLC		backfill	Pass	40.38089873	backfill	backfill	Pass	84.20339536	NCT00622349	707	Fail		154.2307926	NA
CoFactor (ANX-510) - Colorectal	Colorectal	backfill	backfill	Pass	46.19494673	NCT00235898	300	Pass	79.23604262	NCT00337389	1200	Fail		97.28535769	NA
Combination of Trastuzumab (Herceptin) and Capecitabine (Xeloda) With or Without Pertuzumab - Breast	Breast	backfill	backfill	Pass	45.0366127	NCT01461057	30	Pass	84.02839352	NCT01026142	452	Ongoing		174.0119552	NA	Her2+ inclusion criteria	Valid
Comparing Nanoparticle-based Paclitaxel With Solvent-based Paclitaxel - Breast	Breast	NCT00915369	24	Pass	13.01917808	backfill	backfill	Pass	57.7131057	NCT01583426	1200	Ongoing		117.7131057	NA	Her2+	Valid
Perifosine - NSCLC	NSCLC	NCT00399789	backfill	Pass	43.51232877	NCT00399789	121	Fail	87.02465753					NA	NA
PI-88 + docetaxel - NSCLC	NSCLC	backfill	backfill	Pass	40.38089873	NCT00097851	100	Fail	79.33980284					NA	NA
Pivanex (AN-9, pivaloyloxymethyl butyrate) - NSCLC	NSCLC	backfill	backfill	Pass	40.38089873	NCT00073385	225	Fail	53.40007681					NA	NA
PLX8394 - NSCLC	NSCLC	NCT02012231	5	Fail	15.94520548				NA					NA	NA
PR104 - NSCLC	NSCLC	NCT01358227	26	Pass	36.03287671	NCT00862134	42	Fail	50.03835616					NA	NA
Pralatrexate (10-Propargyl-10-Deazaaminopterin, PDX) - NSCLC	NSCLC	backfill	backfill	Pass	40.38089873	NCT00004238	39	Fail	75.42747408					NA	NA
PRO95780 - NSCLC	NSCLC	backfill	backfill	Pass	40.38089873	NCT00480831	128	Fail	78.4192549					NA	NA
Conmana (Icotinib, BPI-2009H) - NSCLC	NSCLC	NCT01516983	backfill	Pass	9.008219178	NCT01690390	180	Pass	18.01643836	NCT02125240	300	Ongoing		100.0438356	NA
PX-866 - NSCLC	NSCLC	NCT01204099	223	Fail	41.0630137	NCT01204099	223		NA					NA	NA
R1507 (RG1507 + Erlotinib[Tarceva]) - NSCLC	NSCLC	backfill	backfill	Pass	40.38089873	NCT00760929	167	Fail	55.40555627					NA	NA	EGFR exclusion criteria (drug class)	Exploratory
CP-4055 (Elacytarabine) - Colorectal	Colorectal	backfill		Pass	46.19494673			Pass	65.26343988	NCT01147939	381	Fail		101.2963166	NA	Type: conjugate	Exploratory
RAD001 (everolimus) - NSCLC	NSCLC	NCT00457119	69	Pass	33.00821918	NCT00374140	40	Fail	102.0493151					NA	NA
RAD001 (everolimus) + erlotinib - NSCLC	NSCLC	NCT00456833	248	Pass	69.00821918	NCT00954512	15	Fail	89.98356164					NA	NA
RAV12 - NSCLC	NSCLC	NCT00101972	53	Fail	40.99726027				NA					NA	NA
CP-751, 871 (Figitumumab) - Colorectal	Colorectal	backfill	backfill	Pass	46.19494673	NCT00560560	168	Pass	79.23604262					NA	NA
Dabrafenib - Melanoma	Melanoma	NCT01767454	38	Pass	30.96986301	NCT01072175	430	Pass	57.00821918	NCT01584648	423	Ongoing		119.0136986	NA
Regorafenib (BAY73-4506) - NSCLC	NSCLC	NCT02168777	20	Fail	22.02739726				NA					NA	NA
Reolysin (Wild-Type Reovirus) - NSCLC	NSCLC	NCT01240538	26	Pass	40.0109589	NCT00861627	37	Fail	120.0986301					NA	NA	KRAS, EGFR inclusion criteria	Exploratory
Retaspimycin HCl (IPI-504) - NSCLC	NSCLC	NCT01427946	47	Fail	39.05753425	NCT01427946	47		NA					NA	NA	KRAS inclusion criteria	Exploratory
Ridaforolimus (Deforolimus, AP23573, MK-8669) - NSCLC	NSCLC	backfill	backfill	Pass	40.38089873	NCT00818675	80	Fail	81.44391243					NA	NA	KRAS inclusion criteria	Exploratory
RO5083945 (GA201) + Carboplatin/Paclitaxel OR + Carboplatin/Gemcitabine - NSCLC	NSCLC	NCT01702714	0	Fail	19.06849315				NA					NA	NA
Dacomitinib (PF-00299804) - NSCLC	NSCLC	NCT00553254	backfill	Pass	14.99178082	NCT00548093	66	Pass	29.98356164	NCT01000025	720	Fail		104.0219178	NA
Sagopilone (BAY86-5302,ZK 219477) - NSCLC	NSCLC	NCT00359359	26	Pass	37.05205479	NCT00160069	128	Fail	81.0739726					NA	NA
Salirasib - NSCLC	NSCLC	backfill	backfill	Pass	40.38089873	NCT00531401	71	Fail	66.4192549					NA	NA
SAR240550 (Iniparib) + Gemcitabine/Cisplatin - NSCLC	NSCLC	backfill	backfill	Pass	40.38089873	NCT01086254	119	Pass	59.41651517					NA	NA
DHA-paclitaxel (Taxoprexin) - Colorectal	Colorectal	backfill	backfill	Pass	46.19494673	NCT00024401	50	Pass	64.17850837	NCT00243867	519	Fail		97.18672755	NA
Selectikine (EMD 521873, NHS-IL2LT) - NSCLC	NSCLC	NCT00879866	15	Fail	41.0630137				NA					NA	NA
Seliciclib (roscovitine or CYC202) - NSCLC	NSCLC	backfill	backfill	Pass	40.38089873	NCT00372073	160	Fail	108.4356933					NA	NA
Selumetinib (AZD6244, ARRY-142886) + Pemetrexed - NSCLC	NSCLC	backfill	backfill	Pass	40.38089873	NCT00372788	88	Fail	68.42473435					NA	NA
SGN-15 (cBR96-Doxorubicin Immunoconjugate) - NSCLC	NSCLC	backfill	backfill	Pass	40.38089873	NCT00051571	60	Fail	49.3562412					NA	NA
Docetaxel & Bevacizumab (Avastin) +/- Trastuzumab (Herceptin) - Breast	Breast	backfill	backfill	Pass	45.0366127	NCT00446030	127	Pass	113.0914072	NCT00391092	424	Fail		208.1379826	NA	Her2+	Valid
Sorafenib/Erlotinib - NSCLC	NSCLC	NCT00126620	17	Pass	67.9890411	NCT00609804	53	Fail	84.98630137					NA	NA
SS1(dsFv)-PE38 Immunotoxin - NSCLC	NSCLC	NCT01051934	2	Pass	21.00821918	NCT01362790	55	Ongoing	95.04657534					NA	NA	EGFR	Exploratory
STA-4783 - NSCLC	NSCLC	NCT00088114	50	Pass	21.00821918	NCT00088088	86	Fail	33.00821918					NA	NA
Docetaxel + Gemcitabine + Carboplatin - NSCLC	NSCLC	backfill	backfill	Pass	40.38089873	NCT00258739	140	Pass	111.4274741	NCT00074204	17	Fail		165.4767891	NA
Suramin + Paclitaxel + Carboplatin - NSCLC	NSCLC	backfill	backfill	Pass	40.38089873	NCT00006929	82	Fail	126.4192549					NA	NA
Docetaxel+Trastuzumab - Breast	Breast	backfill	backfill	Pass	45.0366127	NCT00146042	22	Pass	117.1023661	NCT00003440	580	Fail		189.1681196	NA
Docetaxel+trastuzumab/vinorelbine - Breast	Breast	backfill	backfill	Pass	45.0366127	NCT00193089	60	Pass	146.1325031	NCT00430001	300	Fail		189.2009963	NA	Her2+ inclusion criteria	Valid
Dovitinib (TKI258) - Melanoma	Melanoma	NCT01831726	80	Pass	28.0109589		NCT01232297	Pass	68.75785037	NCT01223027	564	Fail		107.8153846	NA
Talotrexin (PT-523) - NSCLC	NSCLC	NCT00112060	0	Fail	41.03013699	NCT00112060	0		NA					NA	NA
Tamibarotene (TM-411, TOS-80T, Am-80, and INNO-507) - NSCLC	NSCLC	backfill	backfill	Pass	40.38089873	NCT01337154	140	Fail	66.4192549					NA	NA
Tanespimycin - NSCLC	NSCLC	NCT00431015	88	Fail	59.01369863	NCT00431015	88		NA					NA	NA
Fulvestrant (Faslodex) + PD-0332991 (Palbociclib) - Breast	Breast	backfill	backfill	Pass	45.0366127	NCT02690480	190	Pass	84.06127024	NCT01942135	521	Pass	Approved	99.05305106	114.0777086	Her2+ exclusion criteria	Exploratory
Hycamtin (topotecan hydrochloride) - GSK - NSCLC	NSCLC	backfill	backfill	Pass	40.38089873	NCT00043862	60	Pass	99.39459736	NCT00049998	472	Pass	approved	129.4110357	171.4274741
Enzastaurin - Colorectal	Colorectal	NCT00452413	65	Pass	26.03835616	NCT00612586	150	Fail	57.04109589					NA	NA
temozolomide - NSCLC	NSCLC	backfill	backfill	Pass	40.38089873	NCT00006877	30	Fail	94.46309051					NA	NA
TG4010 (MVA-MUC1-IL2) - NSCLC	NSCLC	backfill	backfill	Pass	40.38089873	NCT01383148	1000	Fail	91.40555627					NA	NA	EGFR exclusion criteria (drug class)	Exploratory
TH-302 - NSCLC	NSCLC	NCT00743379	71	Pass	67.00273973	NCT02093962	265	Fail	93.04109589					NA	NA
Erlotinib + ARQ 197 (Tivantinib) - NSCLC	NSCLC	NCT01069757	16	Pass	18.96986301	NCT00777309	167	Pass	53.95068493	NCT01244191	988	Ongoing		133.939726	NA	EGFR exclusion criteria (drug class)	Exploratory
Tivozanib (AV-951) - NSCLC	NSCLC	NCT00826878	17	Fail	27.94520548				NA					NA	NA
Tocosol (S-8184 Paclitaxel Injectable Emulsion) - NSCLC	NSCLC	backfill	backfill	Pass	40.38089873	NCT00034164	52	Fail	105.4439124					NA	NA
Trastuzumab - NSCLC	NSCLC	NCT00014430	13	Pass	34.02739726	NCT02289833	49	Ongoing	64.99726027					NA	NA	Her2+	Exploratory
Tremelimumab (CP-675,206) - NSCLC	NSCLC	backfill	backfill	Pass	40.38089873	NCT00312975	90	Fail	85.48774805					NA	NA
TS-1 (S-1) - NSCLC	NSCLC	NCT00874328	74	Fail	50.03835616	NCT00874328	74		NA					NA	NA
tucotuzumab celmoleukin - NSCLC	NSCLC	NCT00016237	24	Fail	17.98356164				NA					NA	NA
Erlotinib + Sunitinib (SU011248) - NSCLC	NSCLC	backfill	backfill	Pass	40.38089873	NCT00265317	162	Pass	83.44939188	NCT00457392	960	Fail		148.5452823	NA
Erlotinib hydrochloride (Tarceva, OSI-774, NSC 718781) - Colorectal	Colorectal	NCT00030498	75	Pass	67.00273973	NCT00032110	30	Ongoing	163.0356164					NA	NA	multiple P3; patients with KRAS mutated tumors	Exploratory
Evaluate Pertuzumab + Trastuzumab + Docetaxel vs. Placebo + Trastuzumab + Docetaxel - Breast	Breast	NCT00934856	99	Pass	51.05753425	NCT00976989	225	Pass	70.02739726	NCT00567190	808	Ongoing		183.0246575	NA	Her2+	Valid
Vatalanib (PTK787/ZK222584) - NSCLC	NSCLC	backfill	backfill	Pass	40.38089873	NCT00160043	112	Fail	84.46856997					NA	NA
Velcade (Bortezomib, PS-341) - NSCLC	NSCLC	backfill	backfill	Pass	40.38089873	NCT00040768	35	Fail	87.39459736					NA	NA
Iressa (Gefitinib) - AZ - NSCLC	NSCLC		backfill	Pass	40.38089873	backfill	backfill	Pass	84.20339536	NCT00020709	840	Pass	Approved	152.2910666	253.8143543
Viagenpumatucel-L|Metronomic Cyclophosphamide|Physician's Choice Regimen (Vinorelbine, Erlotinib, Gemcitabine, Paclitaxel, Docetaxel, Pemetrexed) - NSCLC	NSCLC	backfill	backfill	Pass	40.38089873	NCT02117024	123	Ongoing	76.38089873					NA	NA
Vinflunine - NSCLC	NSCLC	backfill	backfill	Pass	40.38089873	NCT00251446	70	Fail	69.37815901					NA	NA
Vinorelbine + Docetaxel - NSCLC	NSCLC	backfill	backfill	Pass	40.38089873	NCT00215930	53	Fail	124.4466522					NA	NA	Tumor molecular profile	Exploratory
Volasertib (BI 6727) + Pemetrexed - NSCLC	NSCLC	backfill	backfill	Pass	40.38089873	NCT00824408	143	Pass	117.4439124					NA	NA
Voreloxin (SNS-595 , AG-7352) - NSCLC	NSCLC	NCT00091585	backfill	Pass	29.03013699	NCT00298896	80	Fail	45.99452055					NA	NA	Biomarker correlation to response	Exploratory
WT2725 - NSCLC	NSCLC	NCT01621542	80	Ongoing	60				NA					NA	NA
X-396 (ensartinib) - NSCLC	NSCLC	NCT01625234	150	Ongoing	60.98630137				NA					NA	NA	ALK inhibitor	Exploratory
Famitinib - Colorectal	Colorectal	backfill	backfill	Pass	46.19494673	NCT01762293	150	Pass	67.23604262	NCT02390947	540	Ongoing		97.18672755	NA
XL147 (SAR245408) - NSCLC	NSCLC	NCT00692640	35	Pass	42.04931507	NCT01587040	150	Ongoing	102.0493151					NA	NA
XL281 - NSCLC	NSCLC	NCT00451880	180	Fail	55.9890411				NA					NA	NA
Figitumumab (CP-751871) - NSCLC	NSCLC	NCT00147537	backfill	Pass	38.99178082	NCT00147537	282	Pass	77.98356164	NCT00673049	583	Fail		125.030137	NA	IGF exclusion criteria	Exploratory
XL765 (SAR245409) - NSCLC	NSCLC	NCT00777699	80	Fail	30.04931507				NA					NA	NA
XL999 - NSCLC	NSCLC	NCT00491699	2	Pass	9.008219178	NCT00277329	9	Fail	28.99726027					NA	NA	VEGF EGFR exclusion criteria	Exploratory
Ixabepilone (Ixempra; Epothilone: BMS-247550) + Capecitabine - Breast	Breast	backfill	backfill	Pass	45.0366127	NCT00080262	125	Pass	68.01743462	NCT00080301	752	Pass	Approved	106.0557908	117.5297634
ZD4054 (Zibotentan) - NSCLC	NSCLC	backfill	backfill	Pass	40.38089873	NCT00745875	66	Fail	57.41103572					NA	NA
Zileuton + Carboplatin + Gemcitabine + Celecoxib - NSCLC	NSCLC	backfill	backfill	Pass	40.38089873	NCT00070486	140	Fail	129.4110357					NA	NA
Zolinza (Vorinostat, MK0683, SAHA) - NSCLC	NSCLC	NCT00801151	30	Pass	9.994520548	NCT00473889	253	Fail	29.0630137					NA	NA
153 Sm-EDTMP and a stem cell transplant - Breast	Breast	NCT00602706	76	Pass	40.99726027	NCT00429507	12	Fail	49.28219178					NA	NA	Hormone receptor positive inclusion criteria	Valid
2-deoxy-D-glucose (2DG) - Breast	Breast	NCT00096707	50	Fail	53.12876712				NA					NA	NA
852A - Breast	Breast	NCT00095160	42	Pass	27.05753425	NCT00319748	15	Fail	61.08493151					NA	NA
ABI-008 (nab-docetaxel) - Breast	Breast	NCT00531271	85	Fail	1.019178082	NCT00531271	85		NA					NA	NA	Her2 exclusion criteria	Exploratory
Ganetespib (STA-9090) - NSCLC	NSCLC	backfill	backfill	Pass	40.38089873	NCT01562015	12	Pass	91.43843298	NCT01798485	696	Fail		123.4603508	NA	ALK EGFR exclusion criteria	Exploratory
ABT-869; Linifanib - Breast	Breast	NCT00718380	18	Pass	45.00821918	NCT00707889	159	Fail	62.07123288					NA	NA
Gemcitabine + Carboplatin + AZD2171 (cediranib maleate) - NSCLC	NSCLC	backfill	backfill	Pass	40.38089873	NCT00326599	101	Pass	72.46856997	NCT02446600	450	Ongoing		89.40007681	NA
Gemcitabine + Cisplatin/ Carboplatin - NSCLC	NSCLC	backfill	backfill	Pass	40.38089873	NCT00191230	70	Pass	98.37541928	NCT01082549	780	Fail		135.4274741	NA
Gemcitabine and Herceptin Versus Xeloda and Herceptin - Breast	Breast		backfill	Pass	45.0366127	backfill	backfill	Pass	89.73054032	NCT00440622	90	Fail		156.8319102	NA	Her2+	Valid
AG-013736; Axitinib - Breast	Breast	NCT00076024	174	Fail	57.04109589	NCT00076024	174		NA					NA	NA
ALIMTA (PEMETREXED, aka LY231514) - Breast	Breast	NCT01172028	33	Pass	106.0273973	NCT00470548	49	Fail	131.0794521					NA	NA
Alvespimycin (KOS-1022) - Breast	Breast	NCT00803556	29	Pass	43.00273973	NCT00780000	4	Fail	45.00821918					NA	NA	Her2+	Valid
AMG 706 - Breast	Breast	NCT00322400	46	Pass	70.45479452	NCT00356681	282	Fail	138.509589					NA	NA
Anastrazole+Fulvestrant - Breast"	Breast	backfill	backfill	Pass	45.0366127	NCT00259090	120	Fail	99.08592777					NA	NA
Apricoxib (aka Capoxigem or TG01 or TP2001 or CS-706) - Breast	Breast	NCT00569114	45	Pass	18.01643836	NCT00657137	12	Fail	65.03013699					NA	NA	Her2+	Valid
AQ4N - Breast	Breast	NCT00090727	45	Fail	26.00547945				NA					NA	NA
Gemcitabine versus Trastuzumab (Herceptin) - Breast	Breast	backfill	backfill	Pass	45.0366127	NCT00191373	66	Pass	109.0804483	NCT00191438	300	Fail		162.0777086	NA
gemcitabine/ vinorelbine - NSCLC	NSCLC	backfill	backfill	Pass	40.38089873	NCT00215930	53	Pass	108.4028165	NCT00499109	275	Fail		186.517885	NA
AZD9496 - Breast	Breast	NCT02248090	150	Ongoing	32.97534247				NA					NA	NA
BAY 59-8862 (aka IDN 5109; Cytotoxic Taxane;Ortataxel) - Breast	Breast	backfill	backfill	Pass	45.0366127	NCT00044525	82	Fail	67.09688667					NA	NA
GSK 2132231A - Melanoma	Melanoma	backfill	backfill	Pass	42.22628971	NCT00942162	125	Pass	108.3084815	NCT00796445	1351	Fail		193.3605363	NA
BGT226 - Breast	Breast	NCT00600275	57	Fail	26.99178082	NCT00600275	57		NA					NA	NA	Her2+	Valid
Halaven (Eribulin, E7389, ER-086526) - NSCLC	NSCLC	NCT00268905	64	Pass	61.05205479	NCT01104155	123	Pass	111.090411	NCT01454934	540	Fail		167.1123288	NA
BZL101 - Breast	Breast	NCT00454532	27	Pass	33.0739726	NCT00907959	80	Fail	75.05753425					NA	NA
Herceptin (Trastuzumab) in Combination With 2nd-Line - Breast	Breast	backfill	backfill	Pass	45.0366127	NCT00444587	114	Pass	98.0996264	NCT00448279	58	Fail		139.1626401	NA	Her2+	Valid
Capecitabine (Xeloda) + Paclitaxel - Breast	Breast	NCT00031876	34	Pass	52.07671233	NCT00005649	60	Fail	153.1726027					NA	NA
Herceptin+Taxol (Paclitaxel)+ Lapatinib + FEC75 - Breast	Breast	backfill	backfill	Pass	45.0366127	NCT00524303	100	Pass	141.1023661	NCT00038402	74	Fail		264.1599004	NA
Capecitabine and Lapatinib With or Without Cixutumumab - Breast	Breast	backfill	backfill	Pass	45.0366127	NCT00684983	64	Fail	111.1188045					NA	NA	Her2+	Valid
HKI-272 (neratinib) - Breast	Breast	NCT00146172	72	Pass	38.03835616	NCT00300781	137	Pass	58.15890411	NCT00878709	2842	Ongoing		154.1917808	NA
Kadcyla; ado-trastuzumab emtansine - Breast	Breast	NCT00932373	54	Pass	38.03835616	NCT00679211	110	Pass	70.02739726	NCT00829166	991	Pass	Approved	110.9917808	118.7506849	Her2+	Valid
cBR96-doxorubicin immunoconjugate+docetaxel (SGN-15, BMS-182248, BR96-DOX) - Breast	Breast	backfill	backfill	Pass	45.0366127	NCT00028483	45	Fail	75.02017435					NA	NA
Cetuximab (Erbitux) - Breast	Breast	NCT00811993	104	Pass	45.99452055	NCT00248287	154	Ongoing	190.060274					NA	NA	Her2+	Valid
Chemoradiation +Gemcitabine +Continuous 5-FU (Fluorouracil) Followed by High Dose Brachytherapy/Stereotactic Radiation Boost in Locally Advanced Intra/Extrahepatic Cholangiocarcinoma - Breast	Breast	NCT01068327	46	Ongoing	116.0219178				NA					NA	NA	Her2+	Valid
cyclophosphamide + doxorubicin hydrochloride +/- microwave thermotherapy - Breast	Breast	backfill	backfill	Pass	45.0366127	NCT00036985	312	Fail	89.73054032					NA	NA
Ipilimumab - Melanoma	Melanoma	NCT00729950	92	Pass	47.04657534	NCT00135408	110	Pass	102.0493151	NCT00094653	1783	Fail		163.0684932	NA
Keytruda (Pembrolizumab) - NSCLC	NSCLC	backfill	backfill	Pass	40.38089873	NCT01905657	1034	Pass	65.40007681	NCT01866319	834	Pass	Approved	84.36993983	104.1945974	PD-L1 positive inclusion criteria; EGFR exclusion criteria	Exploratory
CP-724,714 - Breast	Breast	backfill	backfill	Pass	45.0366127	NCT00102895	25	Fail	50.06674969					NA	NA	Her2+	Valid
CPG 7909+Herceptin - Breast	Breast	NCT00031278	12	Fail	19.9890411		12	Fail	NA					NA	NA	Her2+	Valid
CT-2103 (CDX-011; CR011-vcMMAE) - Breast	Breast	NCT00270907	13	Fail	82.06027397				NA					NA	NA
CUDC-907 - Breast	Breast	NCT02307240	60	Ongoing	31.95616438				NA					NA	NA
Dasatinib (BMS-354825, aka Sprycel) - Breast	Breast	NCT00099606	60	Pass	36	NCT00371345	92	Fail	64.99726027					NA	NA	Her2+	Valid
DAVANAT (GM-CT-01) - Breast	Breast	NCT00054977	40	Fail	43.00273973				NA					NA	NA
Dexamethasone + Docetaxel - Breast	Breast	backfill	backfill	Pass	45.0366127	NCT00215748	40	Fail	77.0256538					NA	NA
dHER2 Protein With AS15 Adjuvant (dHER2 + AS15 ASCI) + Lapatinib - Breast	Breast	NCT00952692	12	Fail	33.04109589	NCT00952692	12		NA					NA	NA
Docetaxel (Taxotere) - Breast	Breast	backfill	backfill	Pass	45.0366127	NCT00206505	40	Fail	111.0530511					NA	NA
Irinotecan + Capecitabine (Xeloda) - Breast	Breast	NCT00083148	12	Pass	46.02739726	NCT00532714	36	Pass	110.0712329	NCT01501669	222	Fail		142.1589041	NA	Her2+ exclusion criteria	Exploratory
Docetaxel (Taxotere), Carboplatin, and Capecitabine (Xeloda) - Breast	Breast	NCT00238147	18	Pass	47.01369863	NCT00251329	48	Fail	94.06027397					NA	NA
Docetaxel, Carboplatin and Herceptin Versus Vinorelbine and Herceptin - Breast	Breast	backfill	backfill	Pass	45.0366127	NCT00453635	88	Fail	104.1160648					NA	NA	Her2+	Valid
Lapatinib (Tykerb) + Capecitabine (Xeloda) - Breast	Breast		backfill	Pass	45.0366127	backfill	backfill	Pass	89.73054032	NCT00078572	408	Pass	Approved	114.7497184	126.1250609	Her2 (ErbB2)	Valid
Lapatinib (Tykerb) + Letrozole (Femara) - Breast	Breast	backfill	backfill	Pass	45.0366127	NCT00477464	51	Pass	87.08592777	NCT00073528	1285	Pass	Approved	117.1023661	137.0585305	Her2+	Valid
DOXIL (Doxorubicin HCL Liposome Injection) in Combination With Abraxane (Abraxane) - Breast	Breast	NCT00442260	64	Fail	19.9890411	NCT00442260	64		NA					NA	NA
Doxil+Vinorelbine - Breast	Breast	backfill	backfill	Pass	45.0366127	NCT00159094	30	Fail	100.0722291					NA	NA
Doxorubicin Hydrochloride, Cyclophosphamide, and Filgrastim Followed By Paclitaxel Albumin-Stabilized Nanoparticle Formulation With or Without Trastuzumab - Breast	Breast	NCT00238420	70	Pass	103.1342466	NCT00618657	132	Fail	139.1671233					NA	NA	Her2+	Valid
DX-8951f (exatecan mesylate) - Breast	Breast	NCT00004047	25	Pass	70.06027397	NCT00004046	37	Fail	104.0876712					NA	NA
Lapatinib (GW572016) + Paclitaxel - Breast	Breast	backfill	backfill	Pass	45.0366127	NCT00044330	backfill	Pass	77.05853051	NCT00075270	580	Fail		175.0968867	NA	Her2+	Valid
ECO-4601 - Breast	Breast	NCT00338026	26	Fail	17.95068493				NA					NA	NA
Edotecarin (PHA-782615) - Breast	Breast	backfill	backfill	Pass	45.0366127	NCT00067314	65	Fail	123.1188045					NA	NA
Entinostat and Lapatinib Ditosylate - Breast	Breast	NCT01434303	37	Fail	1.97260274				NA					NA	NA	Her2+	Valid
Epirubicin/docetaxel - Breast	Breast	NCT00002866	50	Pass	136.109589	NCT00193024	90	Fail	173.1287671					NA	NA
EPO906 (Epothilone B; ixabepilone) + Trastuzumab (Herceptin) - Breast	Breast	backfill	backfill	Pass	45.0366127	NCT00337649	27	Fail	67.03113325					NA	NA
Eribulin + Trastuzumab (Herceptin) - Breast	Breast	backfill	backfill	Pass	45.0366127	NCT01269346	52	Ongoing	115.0311333					NA	NA	Her2+	Valid
Eribulin Plus Lapatinib - Breast	Breast	backfill	backfill	Pass	45.0366127	NCT01534455	43	Fail	81.99003736					NA	NA	Her2+	Valid
Erlotinib (OSI 774) - Breast	Breast	NCT00301418	11	Pass	98.07123288	NCT00109265	backfill	Ongoing	207.090411					NA	NA
ertumaxomab - Breast	Breast	backfill	backfill	Pass	45.0366127	NCT00351858	40	Fail	76.13798257					NA	NA
Estetrol - Breast	Breast	backfill	backfill	Pass	45.0366127	NCT00464516	30	Fail	80.05031133					NA	NA
ET-743 (Trabectedin) - Breast	Breast	NCT00006463	13	Pass	59.04657534	NCT00050427	53	Fail	73.05205479					NA	NA
Mekinist (trametinib) - Melanoma	Melanoma	backfill	backfill	Pass	42.22628971	NCT01072175	430	Pass	80.26464588	NCT01245062	322	Pass	Approved	91.24546779	110.2482075	BRAF V600 E/K	Valid
Everolimus (RAD001) - Breast	Breast	NCT00473005	18	Fail	52.04383562				NA					NA	NA	Her2+	Valid
Everolimus (RAD001)+docetaxel+Dexamethasone - Breast	Breast	NCT00253318	15	Fail	77.03013699				NA					NA	NA
Everolimus(RAD001) combined with weekly trastuzumab and vinorelbine - Breast	Breast	NCT00426530	60	Pass	39.97808219	NCT01305941	35	Ongoing	109.9726027					NA	NA
Opdivo; Nivolumab - Melanoma	Melanoma	NCT01024231	136	Pass	94.06027397	NCT01783938	177	Pass	156.1315068	NCT01844505	390	Pass	Approved	195.1890411	195.1890411	BRAF mutated AND wild type	Exploratory
Exisulind + Capecitabine (Xeloda) - Breast	Breast	NCT00037609	35	Fail	25.01917808	NCT00037609	35		NA					NA	NA
Larotaxel - Breast	Breast	backfill	backfill	Pass	45.0366127	NCT00087958	168	Pass	101.0585305	NCT00081796	438	Fail		130.0886675	NA
Letrozole (Femara) - Breast	Breast	backfill	backfill	Pass	45.0366127	NCT00237211	31	Pass	109.0804483	NCT00333047	24	Fail		197.1900374	NA
Fulvestrant With or Without AZD6244 (selumetinib) - Breast	Breast	backfill	backfill	Pass	45.0366127	NCT01160718	46	Fail	118.1215442					NA	NA	Her2+	Valid
GDC-0032 + Tamoxifen - Breast	Breast	NCT02285179	32	Ongoing	31.95616438				NA					NA	NA
Lucanix/Belagenpumatucel-L Vaccine - NSCLC	NSCLC	backfill	backfill	Pass	40.38089873	NCT01058785	75	Pass	73.45487134	NCT00676507	532	Fail		127.5370631	NA
LY353381 versus Tamoxifen - Breast	Breast	NCT00005886	120	Pass	25.01917808	NCT00253539	3	Pass	64.0109589	NCT00034125	backfill	Fail		115.0356164	NA
Genexol-PM Versus Paclitaxel - Breast	Breast	NCT00877253	18	Pass	13.01917808	NCT01169870	0	Fail	28.07671233					NA	NA	Her2+	Valid
GPX-100 (13-deoxydoxorubicin) - Breast	Breast	NCT00003403	30	Pass	18.08219178	NCT00123877	40	Fail	26.1369863					NA	NA
GSK Investigational Cancer Drug - Breast	Breast	backfill	backfill	Pass	45.0366127	NCT00051103	backfill	Fail	77.05853051					NA	NA
Masitinib - Melanoma	Melanoma	backfill	backfill	Pass	42.22628971	NCT00842270	44	Pass	67.21259108	NCT01280565	200	Ongoing		145.1961527	NA	C-kit	Exploratory
MB-6 - Colorectal	Colorectal	backfill	backfill	Pass	46.19494673	NCT01047475	72	Pass	72.20042618	NCT02135887	184	Ongoing		116.1565906	NA	Type: extract	Exploratory
Herceptin (Trastuzumab) + Capecitabine (Xeloda) and Biomarkers - Breast	Breast	backfill	backfill	Pass	45.0366127	NCT00885755	33	Fail	87.11880448					NA	NA	Her2+	Valid
MEK162 (ARRY-438162) - Melanoma	Melanoma	backfill	backfill	Pass	42.22628971	NCT01320085	183	Pass	58.23724862	NCT01763164	402	Ongoing		106.2372486	NA
paclitaxel + carboplatin + gefitinib - NSCLC	NSCLC	backfill	backfill	Pass	40.38089873	NCT01196234	84	Pass	113.4329535	NCT00322452	1329	Pass	Approved	164.4904878	225.9041864	EFGR exclusion criteria	Exploratory
HKI-272+Herceptin - Breast	Breast	NCT00398567	backfill	Pass	64.06027397	NCT00398567	45	Ongoing	128.1205479					NA	NA
HyperAcute - Breast cancer vaccine - Breast	Breast	NCT00090480	3	Fail	37.01917808	NCT00090480	3		NA					NA	NA
ID-LV305 - Breast	Breast	NCT02122861	59	Ongoing	38.00547945				NA					NA	NA
Imatinib Mesylate (Gleevec) + Letrozole (Femara) - Breast	Breast	backfill	backfill	Pass	45.0366127	NCT00338728	45	Ongoing	210.1105853					NA	NA
Imexon + Docetaxel - Breast	Breast	NCT00327288	50	Fail	33.00821918				NA					NA	NA
INCB07839 + Trastuzumab - Breast	Breast	NCT00864175	backfill	Fail	51.05753425	NCT00864175			NA					NA	NA
Indisulam (E7070) - Breast	Breast	NCT00003976	30	Pass	60.03287671	NCT00080197	250	Fail	74.99178082					NA	NA
Intra-hepatic Chemotherapy (oxaliplatin, capecitabine, trastuzumab) - Breast	Breast	backfill	backfill	Pass	45.0366127	NCT01387373	100	Fail	101.0914072					NA	NA	Her2+	Valid
IPI-504 - Breast	Breast	NCT00627627	56	Fail	22.06027397	NCT00627627	56		NA					NA	NA
MetMAb + erlotinib - NSCLC	NSCLC	NCT02031731	30	Pass	2.991780822	NCT00854308	137	Pass	36.03287671	NCT02031744	530	Fail		60.03287671	NA
Motesanib (AMG 706) - NSCLC	NSCLC	NCT00094835	backfill	Pass	12.96986301	NCT00094835	51	Pass	25.93972603	NCT00460317	1450	Fail		99.02465753	NA
Myocet - Breast	Breast	backfill	backfill	Pass	45.0366127	NCT00250874	45	Pass	68.08318804	NCT00294996	363	Fail		106.0557908	NA	Her2+	Valid
Necitumumab (IMC-11F8) - NSCLC	NSCLC	NCT01763788	backfill	Pass	13.47945205	NCT01763788	192	Pass	26.95890411	NCT00981058	1093	Ongoing		116.9424658	NA
NER1006|Trisulfate solution - Colorectal	Colorectal		backfill	Pass	46.19494673	backfill	backfill	Pass	87.3182876	NCT02254486	631	Ongoing		122.2991095	NA
Nexavar (Sorafenib aka BAY43-9006) - Breast	Breast	backfill	backfill	Pass	45.0366127	NCT00101400	54	Pass	92.05031133	NCT01234337	537	Ongoing		169.0146949	NA
Lapatinib Plus Chemotherapy Versus Trastuzumab Plus Chemotherapy - Breast	Breast	backfill	backfill	Pass	45.0366127	NCT01137994	0	Fail	122.0667497					NA	NA	Her2+	Valid
lapatinib with Lipo-Dox - Breast	Breast	NCT01658358	15	Fail	26.03835616	NCT01658358	15		NA					NA	NA	Her2+	Valid
Lapatinib+Vinorelbine vs Vinorelbine - Breast	Breast	backfill	backfill	Pass	45.0366127	NCT01730677	150	Fail	92.05031133					NA	NA	Her2+	Valid
NGR-hTNF - NSCLC	NSCLC	backfill	backfill	Pass	40.38089873	NCT00994097	102	Pass	123.4603508	NCT01098266	390	Fail		204.5672001	NA
LDE225 - Breast	Breast	NCT02027376	18	Ongoing	38.00547945				NA					NA	NA
LEE011 - Breast	Breast	NCT02154776	13	Ongoing	36.98630137				NA					NA	NA
NOV-002 - NSCLC	NSCLC	backfill	backfill	Pass	40.38089873	NCT00611650	23	Pass	97.38911791	NCT00347412	880	Fail		136.4466522	NA	ALK, EGFR, ROS1 inclusion criteria	Exploratory
Letrozole(Femara)+Avastin (Bevacizumab) - Breast	Breast	backfill	backfill	Pass	45.0366127	NCT00161291	28	Fail	62.06674969					NA	NA
Letrozole (Femara) +Docetaxel - Breast	Breast	backfill	backfill	Pass	45.0366127	NCT00617968	5	Fail	65.05853051					NA	NA
Lipo-Dox - Breast	Breast	backfill	backfill	Pass	45.0366127	NCT00250874	45	Fail	150.0777086					NA	NA
Lonafarnib (SCH 6636) - Breast	Breast	backfill	backfill	Pass	45.0366127	NCT00081510	110	Fail	110.0667497					NA	NA
LS 111 (Taporfin Sodium) - Breast	Breast	NCT00028405	48	Fail	12.98630137				NA					NA	NA
LY2835219 (Abemaciclib) - Breast	Breast	NCT02057133	123	Ongoing	40.0109589				NA					NA	NA
O6-BenzylGuanine - Colorectal	Colorectal	backfill	backfill	Pass	46.19494673	NCT00005981	13	Fail	87.22508371					NA	NA
Maxy-G34 - Breast	Breast	backfill	backfill	Pass	45.0366127	NCT00501332	30	Fail	50.06674969					NA	NA
MDX-010 - Breast	Breast	backfill	backfill	Pass	45.0366127	NCT00083278	33	Fail	78.14346202					NA	NA
MKC-1 - Breast	Breast	NCT00656461	24	Pass	20.05479452	NCT00306631	65	Fail	54.08219178					NA	NA
MLN8054 - Breast	Breast	NCT00249301	63	Fail	27.02465753				NA					NA	NA
MST-997 - Breast	Breast	NCT00088647	backfill	Fail	28.93150685				NA					NA	NA
Mycograb - Breast	Breast	NCT00217815	20	Fail	12.98630137	NCT00217815	20		NA					NA	NA
Odanacatib (MBD)(0822-016) - Breast	Breast	backfill	backfill	Pass	45.0366127	NCT00399802	45	Pass	58.02291407	NCT00692458	0	Fail		58.48318804	NA
Navelbine + Herceptin - Breast	Breast	backfill	backfill	Pass	45.0366127	NCT00433095	backfill	Fail	93.79277709					NA	NA
NB1011 - Breast	Breast	NCT00248404	backfill	Pass	14.00547945	NCT00248404	155	Fail	28.0109589					NA	NA
NBI-3001 (Interleukin-4 PE38KDEL cytotoxin) - Breast	Breast	NCT00039052	36	Fail	78.01643836				NA					NA	NA
Onartuzumab [MetMAb] - Colorectal	Colorectal	NCT01068977	44	Pass	29.0630137	NCT01418222	194	pass	62.10410959	NCT02488330	17	Ongoing		85.08493151	NA
NKTR-102 - Breast	Breast	NCT01976143	33	Pass	31.00273973	NCT00802945	70	Fail	70.02739726					NA	NA
Pertuzumab (Perjeta) + Trastuzumab + Docetaxel - Breast	Breast	backfill	backfill	Pass	45.0366127	NCT02491892	79	Pass	71.00921544	NCT00567190	808	Pass	Approved	109.9681196	123.2503113	Her2+	Valid
ONT-10, Varlilumab combination - Breast	Breast	NCT02270372	22	Fail	19.00273973				NA					NA	NA
ONT-380 versus T-DM1 - Breast	Breast	NCT01983501	57	Ongoing	40.93150685				NA					NA	NA
Oral Vinorelbine + Trastuzumab (Herceptin) - Breast	Breast	backfill	backfill	Pass	45.0366127	NCT01242449	10	Fail	92.05031133					NA	NA	Her2+	Valid
OTX015; MK-8628 - Breast	Breast	NCT02259114	47	Ongoing	32.97534247				NA					NA	NA
Oxaliplatin + Capecitabine (Xeloda) - Breast	Breast	backfill	backfill	Pass	45.0366127	NCT01387373	100	Fail	84.06127024					NA	NA	Her2+	Valid
Vinorelbine? - Breast"	Breast	backfill	backfill	Pass	45.0366127	NCT00403988	40	Fail	87.05305106					NA	NA
p-53 gene therapy - Breast	Breast	backfill	backfill	Pass	45.0366127	NCT00044993	60	Fail	75.02017435					NA	NA
Paclitaxel Combi - Breast	Breast	NCT00041470	backfill	Pass	50.54794521	NCT00041470	40	Fail	101.0958904					NA	NA
Paclitaxel + Carboplatin + BMS-275291 - NSCLC	NSCLC	backfill	backfill	Pass	40.38089873	NCT00006229	774	Pass	93.44391243	NCT00006229	774	Fail		146.5069261	NA
Ramucirumab + FOLFIRI (IMC-1121B) - Colorectal	Colorectal	NCT01285037	190	Pass	5.950684932	NCT01111604	157	pass	45.99452055	NCT01183780	1072	Pass	Approved	88.99726027	98.76164384
PF-06650808 - Breast	Breast	NCT02129205	55	Ongoing	36.98630137				NA					NA	NA
PICN - Breast	Breast	NCT02136927	72	Fail	20.02191781				NA					NA	NA
PTK787 + Trastuzumab (Herceptin) - Breast	Breast	NCT00216047	7	Fail	18.96986301	NCT00216047	7		NA					NA	NA	Her2+	Valid
PTK787/ZK222584 + Letrozole (Femara) - Breast	Breast	backfill	backfill	Pass	45.0366127	NCT00263198	4	Fail	53.09140722					NA	NA
PV-10 - Breast	Breast	NCT00237354	15	Fail	33.00821918				NA					NA	NA
PXD101 (belinostat) - Breast	Breast	NCT00413322	35	Fail	33.00821918				NA					NA	NA
pyrotinib combined with capecitabine - Breast	Breast	NCT02361112	38	Ongoing	34.98082192				NA					NA	NA
RAD1901 - Breast	Breast	NCT02338349	75	Ongoing	29.95068493				NA					NA	NA
Radiation Therapy +/- Lapatinib Ditosylate - Breast	Breast	backfill	backfill	Pass	45.0366127	NCT01622868	143	Ongoing	105.0366127					NA	NA	Her2+	Valid
Raloxifene - Breast	Breast	backfill	backfill	Pass	45.0366127	NCT00200174	30	Fail	154.1544209					NA	NA
RAV12 (ANTI-RAAG12 MAB) - Breast	Breast	NCT00101972	53	Fail	40.99726027				NA					NA	NA
Ritonavir and Its Effects on Biomarkers - Breast	Breast	NCT01009437	backfill	Pass	39.55068493	NCT01009437	52	Ongoing	79.10136986					NA	NA	Her2+	Valid
RO4929097 And Whole-Brain Radiation Therapy or Stereotactic Radiosurgery - Breast	Breast	NCT01217411	5	Fail	13.01917808	NCT01217411	5		NA					NA	NA	Her2+	Valid
S0215 Trastuzumab, Docetaxel, Vinorelbine, and Filgrastim - Breast	Breast	backfill	backfill	Pass	45.0366127	NCT00041067	76	Fail	157.113325					NA	NA	Her2+	Valid
Sagapilone (BAY86-5302, aka. ZK 219477) - Breast	Breast	backfill	backfill	Pass	45.0366127	NCT00288249	82	Fail	82.0886675					NA	NA
Satraplatin - Breast	Breast	NCT0093132	20	Pass	54.08219178	NCT00265655	40	Fail	81.10684932					NA	NA
SKI-606 (Bosutinib) - Breast	Breast	NCT01001936	28	Pass	33.99452055	NCT00319254	75	Fail	67.10136986					NA	NA
SNDX-275 - Breast	Breast	NCT00754312	30	Fail	9.994520548				NA					NA	NA
SU011248 - Breast	Breast	backfill	backfill	Pass	45.0366127	NCT00078000	64	Fail	65.09140722					NA	NA
Patritumab|erlotinib:|Placebo - NSCLC	NSCLC	NCT01211483	backfill	Pass	19.52876712	NCT01211483	222	Pass	39.05753425	NCT02134015	724	Ongoing		93.13972603	NA	EGFR inclusion criteria	Exploratory
pazopanib - NSCLC	NSCLC	backfill	backfill	Pass	40.38089873	NCT01313663	20	Pass	57.37815901	NCT00775307	142	Fail		146.408296	NA
TAK-165 - Breast	Breast	NCT00034281	16	Fail	15.02465753				NA					NA	NA
Tamoxifen - Breast	Breast	backfill	backfill	Pass	45.0366127	NCT00295100	78	Fail	115.0311333					NA	NA
Tarceva - Breast	Breast	backfill	backfill	Pass	45.0366127	NCT00739063	11	Fail	73.08044832					NA	NA
Targretin (Bexarotene) - Breast	Breast	backfill	backfill	Pass	45.0366127	NCT00003752	180	Fail	98.03387298					NA	NA
TAS-108 - Breast	Breast	backfill	backfill	Pass	45.0366127	NCT00166543	180	Fail	89.09140722					NA	NA
Pembrolizumab - Melanoma	Melanoma	NCT01295827	1260	Pass	82.1260274	NCT01704287	540	Pass	143.1452055	NCT01866319	834	Ongoing		190.1260274	NA
Taxotere + Cytoxan + Herceptin (Trastuzumab) - Breast	Breast	backfill	backfill	Pass	45.0366127	NCT00493649	493	Fail	115.0968867					NA	NA
pemetrexed + erlotinib - NSCLC	NSCLC	NCT00387322	backfill	Pass	25.01917808	NCT00387322	42	Pass	50.03835616	NCT00738881	23	Fail		124.0767123	NA	EGFR exclusion criteria (from drug classes)	Exploratory
Tesmilifene (YMB1002) - Breast	Breast	NCT00364754	28	Pass	20.05479452	NCT00364195	33	Fail	51.12328767					NA	NA
Pemetrexed + Gemcitabine + Cisplatin - NSCLC	NSCLC		backfill	Pass	40.38089873	backfill	backfill	Pass	84.20339536	NCT00087711	1713	Fail		128.2253132	NA
Tipifarnib; ZARNESTRA; R115777 + letrozole (Femara) - Breast	Breast	NCT00005842	24	Pass	44.05479452	NCT00050141	121	Fail	108.0986301					NA	NA
Perifosine (KRX-0401) - Colorectal	Colorectal	NCT01048580	10	Pass	24	NCT00398879	381	Pass	98.03835616	NCT01097018	468	Fail		122.0712329	NA
Trastuzumab and Flavopiridol - Breast	Breast	NCT00039455	50	Fail	32.05479452				NA					NA	NA	Her2+	Valid
Trastuzumab and Gefitinib - Breast	Breast	NCT0086957	31	Pass	139.0684932	NCT00024154	132	Fail	204.0328767					NA	NA	Her2+	Valid
Trastuzumab and Ixabepilone - Breast	Breast	backfill	backfill	Pass	45.0366127	NCT00079326	39	Fail	126.0777086					NA	NA	Her2+	Valid
Stivarga (Regorafenib, BAY 73-4506) - Colorectal	Colorectal	backfill	backfill	Pass	12	NCT01289821	54	Pass	53.12334087	NCT01103323	760	Pass	Approved	62.16443676	82.18635457
U3-1287 in Combination With Trastuzumab Plus Paclitaxel - Breast	Breast	NCT01512199	backfill	Pass	29.52328767	NCT01512199	86	Ongoing	59.04657534					NA	NA	Her2+	Valid
Vaccine Therapy in Combination With Rintatolimod and/or Sargramostim - Breast	Breast	NCT01355393	50	Fail	28.07671233	NCT01355393	50		NA					NA	NA	Her2+	Valid
Vorinostat (SAHA) - Breast	Breast	NCT00416130	backfill	Pass	48.03287671	NCT00416130	49	Fail	96.06575342					NA	NA
1018 ISS immunostimulatory oligonucleotide - Colorectal	Colorectal	NCT00403052	15	Fail	12.98630137				NA					NA	NA
11D10 anti-idiotype (TriAb) - Colorectal	Colorectal	backfill	backfill	Pass	46.19494673	NCT00033748	56	Fail	148.2442618					NA	NA
3H1 Alu Gel (CeaVac) - Colorectal	Colorectal	backfill	backfill	Pass	46.19494673	NCT00033748	56	Fail	148.2442618					NA	NA
90Y-IDEC-159 - Colorectal	Colorectal	NCT00102024	backfill	Fail	12	NCT00102024			NA					NA	NA
ABT-888 (Veliparib) - Colorectal	Colorectal	NCT01233505	16	Pass	36.03287671	NCT02305758	120	Fail	87.05753425					NA	NA
ProMune (PF-3512676, CPG-7909) - NSCLC	NSCLC	backfill	backfill	Pass	40.38089873	NCT00070629	116	Pass	97.38911791	NCT00254891	828	Fail		129.378159	NA
AG-013726 (axitinib) - Colorectal	Colorectal	NCT00460603	backfill	Pass	82.06027397	NCT00460603	171	Fail	131.1123288					NA	NA
AMG 102 (Rilotumumab) - Colorectal	Colorectal	NCT00788957	backfill	Pass	30.01643836			Fail	60.03287671					NA	NA	WT KRAS	Valid
AMG 479 (Ganitumab) - Colorectal	Colorectal	NCT00788957	153	Pass	60.03287671	NCT00813605	155	Fail	93.00821918					NA	NA	KRAS mutant	Exploratory
Racotumomab (1E10) - NSCLC	NSCLC	backfill	backfill	Pass	40.38089873	NCT01240447	7	Pass	97.38911791	NCT01460472	1082	Ongoing		179.3836385	NA
AMG 706 (Motesanib; imetelstat sodium) - Colorectal	Colorectal	NCT00101894	119	Pass	84.03287671	NCT00089960	138	Fail	128.0547945					NA	NA	potential biomarker development based on assessment	Exploratory
Sylatron (peginterferon alfa-2b) - Melanoma	Melanoma	backfill	backfill	Pass	42.22628971	NCT02089685	343	Pass	82.97318118	NCT00006249	1258	Pass	Approved	120.9786606	213.0334551
Aroplatin (Liposomal NDDP) - Colorectal	Colorectal	NCT00081536	backfill	Pass	14.00547945	NCT00043199	40	Fail	48.03287671					NA	NA
ARRY-438162 (MEK162) - Colorectal	Colorectal	NCT00959127	93	Pass	41.0630137	NCT01562899	77	Ongoing	100.0438356					NA	NA	KRAS or BRAFV600 mutations	Exploratory
AUY922 (Hsp90 Inhibitor) - Colorectal	Colorectal	NCT01226732	23	Fail	43.00273973				NA					NA	NA
Rebimastat (BMS-275291) - NSCLC	NSCLC	backfill	backfill	Pass	40.38089873	NCT00006229	774	Pass	93.44391243	NCT00006229	774	Fail		146.5069261	NA
AVX701 - Colorectal	Colorectal	NCT00529984	backfill	Pass	31.9890411				NA					NA	NA
Azacitidine (Vidaza) - Colorectal	Colorectal	backfill	backfill	Pass	46.19494673	NCT01105377	47	Fail	95.21412481					NA	NA	laboratory biomarker analysis	Exploratory
AZD8931 (Sapitinib) - Colorectal	Colorectal	NCT00637039	41	Pass	58.02739726	NCT01862003	60	Ongoing	96.03287671					NA	NA	WT KRAS	Valid
BCG vaccine - Colorectal	Colorectal	NCT00016133	backfill	Fail	41.0630137	NCT00016133	30		NA					NA	NA
Recombinant Human rEGF-P64K/Montanide Vaccine - NSCLC	NSCLC	backfill	backfill	Pass	40.38089873	NCT00516685	230	Pass	65.41651517	NCT00516685	230	Fail		90.45213161	NA
RO5185426 (vemurafenib) - Melanoma	Melanoma	NCT01001299	25	Pass	43.00273973	NCT01253564	24	Pass	91.03561644	NCT01667419	503	Ongoing		148.9972603	NA
BKM120 (Buparlisib) - Colorectal	Colorectal	NCT01068483	107	Pass	45.00821918	NCT01591421	22	Ongoing	107.0136986					NA	NA	KRAS WT	Valid
BMS-754807 - Colorectal	Colorectal	NCT00908024	54	Fail	38.03835616				NA					NA	NA	KRAS WT	Valid
BMS-908662 (XL281) - Colorectal	Colorectal	NCT01086267	17	Fail	13.01917808				NA					NA	NA	KRAS or BRAF mutation	Exploratory
Bortezomib (PS-341, Velcade) - Colorectal	Colorectal	NCT00280176	11	Pass	89.09589041	NCT00051987	175	Fail	104.0876712					NA	NA
Bosutinib (SKI-606, Bosulif) - Colorectal	Colorectal	NCT00195260	151	Fail	37.01917808				NA					NA	NA
Romidepsin (FR901228 ) - NSCLC	NSCLC	NCT00037817	34	Pass	77.09589041	NCT00413283	63	Pass	158.1041096	NCT01796002	420	Ongoing		212.0547945	NA
BYL719 - Colorectal	Colorectal	NCT01719380	backfill	Ongoing	55.95616438	NCT01719380	150		NA					NA	NA	BRAF mutant	Exploratory
Romidepsin (Istodax, FK228, FR901228) - Colorectal	Colorectal	NCT01638533	132	Pass	63.05753425	NCT00077337	40	Fail	87.05753425					NA	NA
CDX-1307 - Colorectal	Colorectal	NCT00709462	48	Pass	75.05753425		30		NA					NA	NA
Cediranib maleate (Recentin, AZD2171) - Colorectal	Colorectal	NCT00107250	50	Pass	72.03287671	NCT00588900	5	Ongoing	184.0767123					NA	NA
Celecoxib (Celebrex, Onsenal) - Colorectal	Colorectal	NCT00685568	22	Pass	47.04657534	NCT00037180	212	Fail	203.1452055					NA	NA
CEP-32496 (RXDX-105) - Colorectal	Colorectal	NCT01877811	160	Ongoing	48.98630137				NA					NA	NA	BRAF mutation	Exploratory
Sarasar (Lonafarnib) - NSCLC	NSCLC		backfill	Pass	40.38089873	backfill	backfill	Pass	84.20339536	NCT00050336	702	Fail		99.19517618	NA
selumetinib (AZD6244; ARRY-142886) - Melanoma	Melanoma	NCT00710515	30	Pass	23.01369863	NCT00936221	385	Pass	107.0794521	NCT01974752	152	Fail		137.1287671	NA	BRAF V600	Valid
SN-38 liposome - Colorectal	Colorectal	NCT00940758	18	Pass	36.03287671	NCT00361842	59	Pass	84.06575342	NCT00023868	315	Fail		170.1369863	NA	UGT1A1*1 homozygous or UGT1A1*28 heterozygous genotype status (Patients with homozygous UGT1A1*28 genotype not eligible)	Exploratory
Sorafenib (Nexavar, BAY43-9006) - NSCLC	NSCLC	backfill	backfill	Pass	40.38089873	NCT00101413	52	Pass	88.41377544	NCT00300885	926	Fail		124.4466522	NA
CS-1008 (Tigatuzumab) - Colorectal	Colorectal	NCT01124630	21	Pass	39.05753425		172		NA					NA	NA
CT-011 - Colorectal	Colorectal	backfill	backfill	Pass	46.19494673	NCT00890305	171	Fail	92.22234399					NA	NA
CT-2106 - Colorectal	Colorectal	NCT00291785	48	Pass	43.00273973				NA					NA	NA	Type: conjugate	Exploratory
CT-322 (BMS-844203) - Colorectal	Colorectal	NCT00374179	40	Pass	30.08219178	NCT00850577	255	Fail	54.08219178					NA	NA
CY-503 (aviscumine) - Colorectal	Colorectal	backfill	backfill	Pass	46.19494673	NCT00932724	77	Fail	71.1812481					NA	NA
Dasatinib (BMS-354825, Sprycel) - Colorectal	Colorectal	NCT00920868	22	Pass	63.05753425	NCT00504153	19	Ongoing	183.1232877					NA	NA	laboratory biomarker analysis	Exploratory
DC-based vaccine (Alpha-type-1 Dendritic Cell) - Colorectal	Colorectal	NCT00558051	15	Fail	75.02465753				NA					NA	NA
Decitabine (Dacogen) - Colorectal	Colorectal	NCT00879385	21	Pass	37.05205479				NA					NA	NA	KRAS WT	Valid
demcizumab (anti-DLL4, OMP-21M18) - Colorectal	Colorectal	NCT01952249	20	Pass	34.02739726	NCT02289898	207	Ongoing	61.01917808					NA	NA	biomarker	Exploratory
Denileukin Diftitox - Colorectal	Colorectal	NCT00128622	24	Fail	43.9890411				NA					NA	NA
Sorafenib (Nexavar, BAY43-9006) - Colorectal	Colorectal	NCT00134069	48	Pass	78.04931507	NCT00865709	198	Pass	113.1287671					NA	NA	KRAS and BRAF assessment	Exploratory
Dulanermin (AMG 951, rhApo2L/TRAIL) - Colorectal	Colorectal	NCT00671372	42	Fail	68.05479452				NA					NA	NA
E7070 - Colorectal	Colorectal	backfill	backfill	Pass	46.19494673	NCT00165854	46	Fail	181.3182344					NA	NA
E7820 - Colorectal	Colorectal	NCT01133990	5	Pass	9.04109589	NCT00309179	41	Ongoing	127.0684932					NA	NA
EMD 525797 (Dl17E6) - Colorectal	Colorectal	NCT00848510	41	Fail	57.00821918				NA					NA	NA	WT KRAS	Valid
Endostar (recombinant human endostatin) - Colorectal	Colorectal	NCT01310478	15	Pass	8.975342466	NCT00813137	120	Fail	32.97534247					NA	NA
Entinostat (SNDX-275, MS-275) - Colorectal	Colorectal	NCT00098891	24	Pass	40.99726027	NCT01105377	47	Fail	90.01643836					NA	NA	laboratory biomarker analysis	Exploratory
STA-9090 - Colorectal	Colorectal	backfill	backfill	Pass	46.19494673	NCT01111838	20	Fail	73.21960426					NA	NA
EPO906 (Patupilone; BMS-247550) - Colorectal	Colorectal	NCT00969046	60	Pass	36.03287671	NCT00035087	62	Fail	75.05753425					NA	NA	molecular biomarker	Exploratory
Stimuvax (EMD531444, L-BLP25 or BLP25 liposome vaccine) - NSCLC	NSCLC	backfill	backfill	Pass	40.38089873	NCT00157209	171	Pass	183.4603508	NCT01423760	27	Fail		226.4630905	NA
Everolimus (RAD-001) - Colorectal	Colorectal	NCT00337545	22	Pass	11.01369863	NCT00419159	199	Fail	38.00547945					NA	NA	failed prior targeted (anti-EGFR antibody) therapy	Exploratory
EZN-2208-01 (PEG-SN38) - Colorectal	Colorectal	NCT00520637	34	Pass	24.03287671	NCT00931840	220	Fail	55.06849315					NA	NA	KRAS tumors; Type: conjugate	Exploratory
Falimarev (PANVAC-VF, Fowlpox) - Colorectal	Colorectal	NCT00088413	51	Pass	162.1479452	NCT00103142	74	Fail	259.1342466					NA	NA
SU11248 Sunitinib versus Paclitaxel + Bevacizumab - Breast	Breast	NCT00618124	77	Pass	38.03835616	NCT00246571	217	Pass	103.0356164	NCT00373256	488	Fail		160.0438356	NA	Her2+ exclusion criteria	Exploratory
Gamma-Interferon-1b (IFN-y) - Colorectal	Colorectal	backfill	backfill	Pass	46.19494673	NCT00786643	48	Fail	95.14837139					NA	NA
GI-4000 - Colorectal	Colorectal	backfill	backfill	Pass	46.19494673	NCT01322815	11	Fail	108.2333029					NA	NA	Ras mutant positive	Exploratory
GI-6207 - Colorectal	Colorectal	NCT00924092	25	Fail	41.0630137				NA					NA	NA	tumor markers	Exploratory
GM-CT-01 (Davanat) - Colorectal	Colorectal	NCT00054977	40	Pass	43.00273973	NCT00110721	20	Fail	76.07671233					NA	NA
GM-K562 cell vaccine - Colorectal	Colorectal	NCT00656123	18	Fail	11.07945205				NA					NA	NA	laboratory bimarker analysis	Exploratory
GS-6624 (simtuzumab, AB0024) - Colorectal	Colorectal	NCT01362231	48	Pass	24.03287671	NCT01479465	266	Fail	62.10410959					NA	NA	KRAS mutant	Exploratory
GTI-2040 - Colorectal	Colorectal	NCT00084643	20	Fail	47.04657534				NA					NA	NA	laboratory bimarker analysis	Exploratory
hMN14 (labetuzumab; IMMU 130) - Colorectal	Colorectal	NCT00040599	72	Pass	48.03287671	NCT01915472	50	Fail	71.01369863					NA	NA
huA33 (131-Iodine on humanised monoclonal antibody A33) - Colorectal	Colorectal	NCT00291486	30	Fail	62.07123288				NA					NA	NA
IMC-11F8 (Necitumumab) - Colorectal	Colorectal	backfill	backfill	Pass	46.19494673	NCT00835185	44	Fail	84.23330289					NA	NA
IMC-18F1 (Icrucumab) - Colorectal	Colorectal	backfill	backfill	Pass	46.19494673	NCT01111604	157	Fail	86.23878234					NA	NA
IMC-A12 (Cixutumumab) - Colorectal	Colorectal	backfill	backfill	Pass	46.19494673	NCT00503685	65	Fail	67.20316591					NA	NA
IMO-2055 (EMD 1201081) - Colorectal	Colorectal	NCT00719199	21	Pass	30.96986301	NCT01040832	107	Fail	55.9890411					NA	NA
Inalimarev - Colorectal	Colorectal	backfill	backfill	Pass	46.19494673	NCT00103142	74	Pass	143.1812481					NA	NA
Iodine I 131 monoclonal antibody CC49-deltaCH2 - Colorectal	Colorectal	NCT00025532	0	Fail	46.19494673				NA					NA	NA
Iressa (Gefitinib, ZD1839) - Colorectal	Colorectal	NCT00026299	14	Pass	41.0630137	NCT00233623	190	Fail	105.139726					NA	NA
Ispinesib (SB-715992) - Colorectal	Colorectal	backfill	backfill	Pass	46.19494673	NCT00103311	64	Fail	114.2168645					NA	NA	laboratory biomarker analysis	Exploratory
Ixabepilone (BMS-247550, azaepothilone B) - Colorectal	Colorectal	backfill	backfill	Pass	46.19494673	NCT00022477	24	Fail	85.21960426					NA	NA
JI-101 - Colorectal	Colorectal	NCT00842335	18	Fail	34.98082192				NA					NA	NA	KRAS mutant	Exploratory
L19TNFa - Colorectal	Colorectal	NCT01253837		Fail	48.03287671	NCT01253837			NA					NA	NA
Lapatinib (Tykerb, GW572016) - Colorectal	Colorectal	NCT00536809	12	Pass	14.03835616	NCT00044343	80	Fail	27.02465753					NA	NA	biomarker study	Exploratory
LBH589 (Panobinostat) - Colorectal	Colorectal	backfill	backfill	Pass	46.19494673	NCT00690677	29	Fail	88.21138508					NA	NA
Lenalidomide (Revlimid) - Colorectal	Colorectal	NCT01126450	3	Pass	14.00547945	NCT01032291	51	Fail	27.02465753					NA	NA	KRAS mutant	Exploratory
LGX818 - Colorectal	Colorectal	NCT01436656	107	Ongoing	69.99452055				NA					NA	NA	BRAF mutant	Exploratory
LY2606368|Cisplatin|Cetuximab - Colorectal	Colorectal	NCT02124148	185	Ongoing	36.98630137				NA					NA	NA
MAGE-12 peptide vaccine - Colorectal	Colorectal	NCT00020267	56	Fail	80.02191781				NA					NA	NA
Sunitinib malate (Sutent, SU11248) - Colorectal	Colorectal	NCT00934882	45	Pass	32.02191781	NCT02119676	343	Pass	128.0876712	NCT00457691	768	Fail		161.0958904	NA
MEDI4736 - Colorectal	Colorectal	NCT01975831	105	Pass	46.02739726	NCT02870920	180	Ongoing	79.00273973					NA	NA
MEGF0444A; Anti-EGFL7 - Colorectal	Colorectal	NCT00909740	30	Pass	29.03013699	NCT01399684	128	Fail	56.08767123					NA	NA
MEHD7945A - Colorectal	Colorectal	NCT01986166	23	Pass	26.00547945	NCT01652482	135	Fail	51.02465753					NA	NA	KRAS WT	Valid
Mek Inhibitor MSC1936369B - Colorectal	Colorectal	NCT01085331	16	Fail	25.05205479				NA					NA	NA	K-Ras mutated	Exploratory
MethoTreXate, amethopterin, Rheumatrex, Trexall - Colorectal	Colorectal	backfill	backfill	Pass	46.19494673	NCT01668680	80	Fail	113.1976865					NA	NA	Type: conjugate	Exploratory
MK-0646 (Dalotuzumab) - Colorectal	Colorectal	NCT00925015	20	Pass	18.01643836	NCT00614393	558	Fail	69.04109589					NA	NA	WT KRAS	Valid
MK-0752 - Colorectal	Colorectal	NCT01243762	48	Fail	27.97808219				NA					NA	NA	WT Kirsten Rat Sacrcoma	Exploratory
MK2206 - Colorectal	Colorectal	NCT01243762	48	Pass	27.97808219	NCT01802320	54	Fail	70.06027397					NA	NA
MK-8353 (SCH 900353) - Colorectal	Colorectal	NCT01358331	26	Ongoing	67.9890411				NA					NA	NA
MKC-1 (Ro 31-7453) - Colorectal	Colorectal	backfill	backfill	Pass	46.19494673	NCT00016250	160	Fail	64.17850837					NA	NA
MM-121 (SAR256212) - Colorectal	Colorectal	NCT01451632	48	Fail	35.04657534				NA					NA	NA
monoclonal antibody 105AD7 anti-idiotype vaccine - Colorectal	Colorectal	NCT00007826	45	Fail	58.09315068				NA					NA	NA
Monoclonal antibody F19 - Colorectal	Colorectal	NCT00004042	24	Fail	133.0849315				NA					NA	NA
MORAb-004 - Colorectal	Colorectal	backfill	backfill	Pass	46.19494673	NCT01507545	126	Fail	67.23604262					NA	NA
MORAb-066 - Colorectal	Colorectal	NCT01761240	40	Ongoing	48.98630137				NA					NA	NA
NB1011 (brivudine phosphoramidate) - Colorectal	Colorectal	NCT00031616	25	Fail	28.0109589				NA					NA	NA
Sutent (Sunitinib, SU011248) - NSCLC	NSCLC	backfill	backfill	Pass	40.38089873	NCT00092001	111	Pass	66.32062476	NCT00457392	960	Fail		131.4165152	NA
NGR-hTNF (CNGRC peptide-TNF alpha conjugate) - Colorectal	Colorectal	NCT00098943	70	Pass	38.00547945	NCT00483080	46	Fail	114.0493151					NA	NA
Nilotinib (AMN107, Tasigna) - Colorectal	Colorectal	NCT02774512	12	Ongoing	13.97260274				NA					NA	NA	KRAS WT	Valid
Nilotinib + Cetuximab - Colorectal	Colorectal	NCT01871311	22	Ongoing	38.00547945				NA					NA	NA
Nimotuzumab - Colorectal	Colorectal	backfill	backfill	Pass	46.19494673	NCT00493857	100	Fail	64.2442618					NA	NA
Nivolumab + INCB24360 - Colorectal	Colorectal	NCT02327078	303	Ongoing	31.95616438				NA					NA	NA
NK012 - Colorectal	Colorectal	NCT01238939	35	Fail	43.00273973				NA					NA	NA	Type: nanodevice	Exploratory
NKTR-102 (Etirinotecan pegol) - Colorectal	Colorectal	backfill	backfill	Pass	46.19494673	NCT00856375	83	Fail	62.17302892					NA	NA	Type: conjugate	Exploratory
NPC-1C/NEO-102 - Colorectal	Colorectal	NCT01040000	116	Ongoing	65.98356164				NA					NA	NA
NV1020 - Colorectal	Colorectal	NCT00012155	27	Fail	110.0712329				NA					NA	NA
Tafinlar (dabrafenib) - Melanoma	Melanoma	backfill	backfill	Pass	42.22628971	NCT01072175	430	Pass	82.97318118	NCT01227889	250	Pass	Approved	96.97866063	115.9814004	BRAF V600	Valid
OCZ103-OS - Colorectal	Colorectal	backfill	backfill	Pass	46.19494673	NCT01378143	53	Fail	86.23878234					NA	NA
Olaparib (AZD2281) - Colorectal	Colorectal	NCT00535353	26	Pass	18.08219178	NCT00912743	33	Fail	52.10958904					NA	NA
TAC - Breast	Breast	backfill	backfill	Pass	45.0366127	NCT00203372	6	Pass	130.1215442	NCT00121992	1054	Fail		202.1872976	NA
ONC201 - Colorectal	Colorectal	NCT02038699	0	Fail	22.98082192				NA					NA	NA
OSI-906 (Linsitinib) - Colorectal	Colorectal	NCT00514007	95	Fail	63.02465753				NA					NA	NA
Paclitaxel PoliglumeX (Xyotax, CT-2103, Opaxio) - Colorectal	Colorectal	NCT00598247	15	Fail	41.98356164				NA					NA	NA
Pacritinib - Colorectal	Colorectal	backfill	backfill	Pass	46.19494673	NCT02277093	38	Ongoing	68.15659056					NA	NA
Pazopanib (Votrient, GW786034) - Colorectal	Colorectal	NCT00387387	70	Pass	32.02191781	NCT01503372	75	Fail	74.00547945					NA	NA
PD-0325901 - Colorectal	Colorectal	NCT00147550	backfill	Pass	56.51506849			Fail	113.030137					NA	NA	KRAS mutant	Exploratory
PD-0332991 - Colorectal	Colorectal	NCT01522989	37	Ongoing	67.00273973				NA					NA	NA
Pelitrexol/AG-2037 - Colorectal	Colorectal	NCT00017524	22	Pass	44.08767123	NCT00078468	56	Fail	53.12876712					NA	NA
Pemetrexed (Alimta) - Colorectal	Colorectal	NCT00166465	200	Pass	34.02739726	NCT00079872	120	Fail	60.98630137					NA	NA
PEP-02 - Colorectal	Colorectal	NCT00940758	18	Pass	36.03287671	NCT00813072	135	Fail	73.05205479					NA	NA	Type: hghly stable liposomal nanocarrier	Exploratory
Tarceva (Erlotinib HCl, OSI- 774) - NSCLC	NSCLC	backfill	backfill	Pass	40.38089873	NCT01350817	156	Pass	62.40829599	NCT01652469	731	Pass	Approved	102.4192549	107.8439124	EGFR exclusion criteria	Exploratory
Pertuzumab (2C4, Perjeta) - Colorectal	Colorectal	NCT00551421	17	Fail	56.05479452				NA					NA	NA	laboratory biomarker analysis	Exploratory
PF-03446962|Regorafenib - Colorectal	Colorectal	NCT02116894	11	Fail	21.00821918				NA					NA	NA
PF-05212384 (PKI-587) - Colorectal	Colorectal	NCT00940498	78	pass	33.00821918	NCT01925274	150	Fail	62.00547945					NA	NA	KRAS WT	Valid
Picoplatin - Colorectal	Colorectal	NCT00478946	43	Fail	50.03835616				NA					NA	NA
PLX8394 - Colorectal	Colorectal	NCT02012231	5	Fail	15.94520548	NCT02012231	5		NA					NA	NA
PRO95780 - Colorectal	Colorectal	NCT00497497	20	Fail	40.07671233				NA					NA	NA
PX-866 - Colorectal	Colorectal	NCT01252628	178	Fail	37.05205479	NCT01252628	178		NA					NA	NA
RAC VAC GM-CSF (JX-594, Pexa-Vec) - Colorectal	Colorectal	NCT01380600	15	Pass	65.0630137	NCT01394939	52	Fail	82.06027397					NA	NA
Talabostat (PT-100) - NSCLC	NSCLC	backfill	backfill	Pass	40.38089873	NCT00080080	backfill	Pass	79.40555627	NCT00290017	400	Fail		94.33158366	NA
Recombinant fowlpox-CEA(6D)/TRICOM vaccine - Colorectal	Colorectal	NCT00028496	48	Fail	48.03287671				NA					NA	NA
Recombinant nematode anticoagulant protein c2 (rNAPc2) - Colorectal	Colorectal	NCT00443573	100	Fail	7.989041096				NA					NA	NA
Recombinant Vaccinia GM-CSF - Colorectal	Colorectal	NCT00088933	60	Pass	41.03013699	NCT01329809	2	Fail	58.02739726					NA	NA
Reolysin - Colorectal	Colorectal	NCT01274624	32	Pass	73.08493151	NCT01622543	109	Ongoing	132.0657534					NA	NA
RNF43-721 - Colorectal	Colorectal	NCT00641615	18	Fail	50.03835616				NA					NA	NA
RO4929097 - Colorectal	Colorectal	NCT01131234	20	Pass	52.07671233	NCT01116687	37	Fail	74.10410959					NA	NA
RO5323441 - Colorectal	Colorectal	NCT01148758	7	Fail	4.043835616				NA					NA	NA
Talactoferrin - NSCLC	NSCLC	NCT01528137	4	Pass	3.024657534	backfill	backfill	Pass	46.84715416	NCT00707304	742	Fail		91.85537334	NA
RRx-001|Regorafenib - Colorectal	Colorectal	NCT02518958	45	Ongoing	24				NA					NA	NA
SAR245409 (XL765) - Colorectal	Colorectal	NCT01390818	146	Fail	47.04657534				NA					NA	NA	alteration in one or more of the following genes (PTEN, BRAF, KRAS, NRAS, PI3KCA, ErbB1, ErbB2, MET, RET, c-KIT, GNAQ, GNA11	Exploratory
Saracatinib (AZD0530) - Colorectal	Colorectal	backfill	backfill	Pass	46.19494673	NCT00397878	10	Fail	106.2278234					NA	NA	laboratory biomarker analysis	Exploratory
SarCNU - Colorectal	Colorectal	NCT00004079	46	Fail	73.08493151				NA					NA	NA
SB Injection - Colorectal	Colorectal	backfill	backfill	Pass	46.19494673	NCT01305980	30	Fail	61.18672755					NA	NA
SGI-110 - Colorectal	Colorectal	NCT01896856	108	Ongoing	45.96164384	NCT01896856	108		NA					NA	NA
Simvastatin - Colorectal	Colorectal	backfill	backfill	Pass	46.19494673	NCT02161822	86	Pass	69.17576865	NCT01238094	258	Fail		118.1949467	NA
SM04755 - Colorectal	Colorectal	NCT02191761	25	Fail	25.01917808				NA					NA	NA
Sonidegib (LDE225) - Colorectal	Colorectal	NCT01576666	120	Fail	33.00821918				NA					NA	NA
Vectibix (panitumumab, ABX-EGF) - Colorectal	Colorectal	NCT00004879	backfill	Pass	63.02465753	NCT02476045	224	Pass	138.1150685	NCT00113763	463	Pass	Approved	195.1561644	195.1561644	WT KRAS	Valid
SRT501 (Resveratrol) - Colorectal	Colorectal	NCT00256334	11	Pass	45.04109589				NA					NA	NA
Targretin (Bexarotene) - NSCLC	NSCLC		backfill	Pass	40.38089873	backfill	backfill	Pass	84.20339536	NCT00050960	612	Fail		118.2307926	NA
Tasisulam - Melanoma	Melanoma	backfill	backfill	Pass	42.22628971	NCT00383292	132	Pass	67.24546779	NCT01006252	323	Fail		82.2043719	NA
Tavocept (Dimesna, BNP7787) - NSCLC	NSCLC	NCT00003569	2	Pass	63.05753425	NCT00077311	160	Pass	96.09863014	NCT00966914	540	Fail		134.1369863	NA
Sym004|Sym004|Best supportive care (BSC)|Fluorouracil (5-FU)|Capecitabine - Colorectal	Colorectal	NCT02568046	50	Pass	29.98356164	NCT02083653	254	Ongoing	69.99452055					NA	NA	WT KRAS	Valid
taxane plus bevacizumab with (TXB) or without capecitabine (TB) - Breast	Breast		backfill	Pass	45.0366127	backfill	backfill	Pass	89.73054032	NCT01200212	432	Fail		128.7880746	NA	Her2+	Valid
Temozolomide (Temodar, Temodal, Temcad) - Colorectal	Colorectal	NCT01781403	38	Pass	46.02739726	NCT02595424	126	Fail	75.02465753					NA	NA
T-DM1 - Breast	Breast	backfill	backfill	Pass	45.0366127	NCT00509769	112	Pass	68.08318804	NCT00829166	991	Fail		147.0859278	NA	Her2+	Valid
Tetanus Toxoid - Colorectal	Colorectal	NCT00154713	37	Pass	0.953424658	NCT01339000	50	Fail	21.96164384					NA	NA
Tezacitabine - Colorectal	Colorectal	backfill	backfill	Pass	46.19494673	NCT00051688	n/a	Fail	60.23330289					NA	NA
TF2/IMP288 - Colorectal	Colorectal	NCT00860860	20	Pass	27.02465753	NCT02587247	55	Ongoing	44.97534247					NA	NA
Tivantinib (ARQ-197) - Colorectal	Colorectal	NCT01075048	150	Pass	56.02191781	NCT01892527	41	Ongoing	108.0328767					NA	NA	WT KRAS	Valid
Tivozanib (AV-951) - Colorectal	Colorectal	NCT00660153	30	Pass	48.03287671	NCT01478594	265	Ongoing	136.9972603					NA	NA
Tocladesine (8-chloro cAMP, adenazole, ICN-1256) - Colorectal	Colorectal	NCT00021268	0	Fail	18.01643836				NA					NA	NA
Temsirolimus (CCI-779, Torisel) - Colorectal	Colorectal	NCT00375245	41	Pass	68.02191781	NCT00419159	199	Pass	95.01369863					NA	NA	KRAS mutated mCRC	Exploratory
Trastuzumab (Herclon, Herceptin) - Colorectal	Colorectal	NCT00004074	15	Pass	114.1479452	NCT01367028	100	Pass	192.1643836	NCT00798070	2017	Ongoing		317.1616438	NA
TRICOM-CEA(6D) - Colorectal	Colorectal	NCT00027534	14	Pass	69.00821918				NA					NA	NA
Tesetaxel (DJ-927) - Colorectal	Colorectal	backfill	backfill	Pass	46.19494673	NCT00080834	n/a	Pass	76.17850837					NA	NA
TH vs. THL (Trastuzumab + Lapatinib + Paclitaxel) - Breast	Breast		backfill	Pass	45.0366127	backfill	backfill	Pass	89.73054032	NCT01526369	75	Fail		178.7606773	NA	Her2+	Valid
THERATOPE STn-KLH vaccine - Breast	Breast	backfill	backfill	Pass	45.0366127	NCT00046371	backfill	Pass	81.06948941	NCT00003638	950	Fail		200.1489415	NA
Vemurafenib (PLX4032, Zelboraf) - Colorectal	Colorectal	NCT00405587	75	pass	106.060274	NCT02291289	610	Ongoing	169.0520548					NA	NA	BRAF(V600E) mutation	Exploratory
Vismodegib (GDC-0449, Erivedge) - Colorectal	Colorectal	backfill	backfill	Pass	46.19494673	NCT00636610	199	Fail	77.23056317					NA	NA
Vorinostat (SuberoylAnilide Hydroxamic Acid, Zolina) - Colorectal	Colorectal	NCT00138177	55	Pass	73.05205479	NCT02316340	76	Fail	83.04657534					NA	NA
WNT974|LGX818|Cetuximab - Colorectal	Colorectal	NCT02278133	60	Ongoing	30.96986301				NA					NA	NA
XL999 - Colorectal	Colorectal	backfill	backfill	Pass	46.19494673	NCT00277303	17	Fail	60.23330289					NA	NA
Ticilimumab (CP-675,206) - Colorectal	Colorectal	backfill	backfill	Pass	46.19494673	NCT00313794	49	Fail	71.24700152					NA	NA
ZD6126 - Colorectal	Colorectal	backfill	backfill	Pass	46.19494673	NCT00065117	180	Fail	51.22508371					NA	NA
Zibotentan (ZD4054) - Colorectal	Colorectal	backfill	backfill	Pass	46.19494673	NCT01205711	111	Fail	75.25796043					NA	NA	laboratory biomarker analysis	Exploratory
131-I-MIP-1145 - Melanoma	Melanoma	NCT00747825	12	Fail	21.00821918				NA					NA	NA
1-methyl-D-tryptophan - Melanoma	Melanoma	NCT00739609	17	Pass	50.03835616	NCT01792050	169	Ongoing	141.0410959					NA	NA
Tirapazamine - NSCLC	NSCLC		backfill	Pass	40.38089873	backfill	backfill	Pass	84.20339536	NCT00006484	500	Fail		149.2006556	NA
ADI-PEG 20 - Melanoma	Melanoma	NCT01665183	8	Pass	41.03013699	NCT00450372	38	Fail	120.0986301					NA	NA
AEB071 - Melanoma	Melanoma	NCT01430416	153	Pass	57.0739726	NCT00504543	311	Fail	76.07671233					NA	NA
ALT-803 - Melanoma	Melanoma	NCT01946789	20	Ongoing	38.99178082				NA					NA	NA
AM0010 - Melanoma	Melanoma	NCT02009449	300	Ongoing	43.95616438				NA					NA	NA
AMP-224 - Melanoma	Melanoma	NCT01352884	44	Fail	34.09315068				NA					NA	NA
AMP-514 - Melanoma	Melanoma	NCT02013804	48	Ongoing	42.96986301				NA					NA	NA
AntiCD137 - Melanoma	Melanoma	NCT00803374	0	Fail	26.03835616				NA					NA	NA
BMS-908662 - Melanoma	Melanoma	NCT01245556	8	Pass	22.02739726			Fail	35.04657534					NA	NA
TOCOSOL Paclitaxel - Breast	Breast	backfill	backfill	Pass	45.0366127	NCT00096668	47	Pass	80.05031133	NCT00251095	821	Fail		104.0503113	NA
BMS-936559 - Melanoma	Melanoma	NCT01455103	0	Fail	24.03287671				NA					NA	NA
BMS-982470 - Melanoma	Melanoma	NCT01489059	42	Ongoing	67.00273973				NA					NA	NA
Coxsackievirus A21 (CAVATAK) - Melanoma	Melanoma	NCT00235482	3	Pass	60.03287671	NCT01227551	57	Fail	104.0547945					NA	NA	ICAM-1 and DAF	Exploratory
Topotecan (Hycamtin) - Colorectal	Colorectal	NCT00215956	31	Pass	74.03835616	NCT00193167	40	Pass	101.030137					NA	NA
DEDN6526A - Melanoma	Melanoma	NCT01522664	53	Ongoing	64.0109589				NA					NA	NA
Trametinib - Melanoma	Melanoma	NCT00687622	94	Pass	40.04383562	NCT01037127	97	Pass	78.08219178	NCT01245062	322	Ongoing		158.0712329	NA
DT01 - Melanoma	Melanoma	NCT01469455	27	Fail	45.00821918				NA					NA	NA
E7016 plus TMZ - Melanoma	Melanoma	NCT01127178	12	Pass	15.02465753	NCT01605162	8	Fail	36.09863014					NA	NA
E7080 - Melanoma	Melanoma	NCT00121680	115	Pass	118.060274	NCT01136967	182	Pass	183.1232877	NCT02811861		Ongoing		193.0520548	NA	BRAF V600	Valid
FANG Autologous Tumor Cell Vaccine in Advanced Melanoma (Vigil Vaccine) - Melanoma	Melanoma	backfill	backfill	Pass	42.22628971	NCT01453361	18	Ongoing	111.2345089					NA	NA
GR-MD-02 - Melanoma	Melanoma	NCT02117362	22	Ongoing	40.0109589				NA					NA	NA
Trastuzumab Emtansine (T-DM1) Plus Pertuzumab/Pertuzumab Placebo Versus Trastuzumab [Herceptin] Plus a Taxane - Breast	Breast	NCT00932373	54	Pass	38.03835616	NCT00875979	67	Pass	65.0630137	NCT01120184	1095	Ongoing		149.0958904	NA	Her2+	Valid
GSK2302025A - Melanoma	Melanoma	NCT01149343	107	Ongoing	84.03287671				NA					NA	NA
HF10 - Melanoma	Melanoma	NCT01017185	28	Pass	67.00273973	NCT02272855	46	Ongoing	99.97808219					NA	NA
IDC-G305 - Melanoma	Melanoma	NCT02015416	30	Fail	20.97534247				NA					NA	NA
IMC-20D7S - Melanoma	Melanoma	NCT01137006	27	Fail	26.03835616				NA					NA	NA
IMCgp100 - Melanoma	Melanoma	NCT01211262	84	Pass	53.0630137	NCT02535078	180	Ongoing	73.01917808					NA	NA
IMF-001 - Melanoma	Melanoma	NCT01234012	23	Fail	34.02739726				NA					NA	NA
INXN-1001 (veledimex) - Melanoma	Melanoma	NCT00815607	12	Pass	45.0739726	NCT02423902	40	Fail	94.1260274					NA	NA
U3-1287 - NSCLC	NSCLC	NCT01211483	backfill	Pass	19.52876712	NCT01211483	222	Pass	39.05753425	NCT02134015	724	Ongoing		93.13972603	NA	EGFR exclusion criteria (drug class)	Exploratory
L19IL2 - Melanoma	Melanoma	backfill	backfill	Pass	42.22628971	NCT01055522	102	Fail	90.25916642					NA	NA
LGK974 - Melanoma	Melanoma	NCT01351103	170	Ongoing	67.00273973				NA					NA	NA
LTX-315 - Melanoma	Melanoma	NCT01986426	80	Ongoing	43.95616438				NA					NA	NA
LY3009120 - Melanoma	Melanoma	NCT02014116	50	Ongoing	43.95616438				NA					NA	NA
UFT (Tegafur-uracil, Uftoral) - Colorectal	Colorectal	NCT00002801	30	Pass	164.1205479	NCT00931203	48	Pass	228.1643836	NCT00392899	2000	Ongoing		357.2054795	NA
MEDI4736 - Melanoma	Melanoma	NCT01693562	backfill	Pass	29.49041096	NCT01693562	2378	Ongoing	58.98082192					NA	NA
US75 - NSCLC	NSCLC		backfill	Pass	40.38089873	backfill	backfill	Pass	84.20339536	NCT00086268	250	Fail		126.2198337	NA
Vadimezan (ASA404, DMXAA ) - NSCLC	NSCLC	NCT00832494	backfill	Pass	17.49041096	NCT00832494	105	Pass	34.98082192	NCT00662597	1285	Fail		59.96712329	NA
MGA271 - Melanoma	Melanoma	NCT01391143	151	Ongoing	72.03287671				NA					NA	NA
MK-3475 - Melanoma	Melanoma	NCT02112032	32	Pass	28.04383562	NCT01042379	1920	Ongoing	116.0876712					NA	NA
MK-4827 (Nirapirab) - Melanoma	Melanoma	NCT01294735	19	Pass	14.95890411			Fail	46.98082192					NA	NA
MKC1106-MT - Melanoma	Melanoma	NCT00688090	19	Pass	22.98082192	NCT01026051	5	Fail	37.93972603					NA	NA	HLA-A*0201 haplotype	Exploratory
MLN2480 - Melanoma	Melanoma	NCT01425008	142	Ongoing	69.99452055				NA					NA	NA
MLN4924 - Melanoma	Melanoma	NCT01011530	37	Pass	37.05205479	NCT02610777	117	Fail	67.13424658					NA	NA
MORAb028 - Melanoma	Melanoma	NCT01123304	18	Fail	22.02739726				NA					NA	NA
MPDL3280A (Atezolizumab) - Melanoma	Melanoma	NCT01656642	70	Pass	43.00273973	NCT02992912	180	Ongoing	93.00821918					NA	NA
MSB0010445 - Melanoma	Melanoma	backfill	backfill	Pass	42.22628971	NCT01973608	12	Fail	59.19067327					NA	NA
MSB0010718C (Avelumab) - Melanoma	Melanoma	NCT01772004	1706	Ongoing	53.95068493				NA					NA	NA
MSC1936369B (pimasertib) - Melanoma	Melanoma	NCT01390818	146	Pass	47.04657534	NCT01693068	194	Fail	86.07123288					NA	NA
naked DNA coding for protein AMEP - Melanoma	Melanoma	NCT01045915	5	Pass	30.08219178	NCT01764009	0	Fail	51.05753425					NA	NA
nilotinib (AMN107) - Melanoma	Melanoma	backfill	backfill	Pass	42.22628971	NCT01028222	55	Ongoing	234.3249198					NA	NA	C-kit	Exploratory
NLG919 - Melanoma	Melanoma	NCT02048709	22	Fail	22.06027397				NA					NA	NA
Vatalanib (PTK787/ZK 222584) - Colorectal	Colorectal	backfill	backfill	Pass	46.19494673			Pass	87.3182876	NCT00056459	1168	Ongoing		260.3484246	NA
P276-00 - Melanoma	Melanoma	backfill	backfill	Pass	42.22628971	NCT00835419	12	Fail	94.23724862					NA	NA
Pasireotide sub-cutaneous formulation - Melanoma	Melanoma	NCT01652547	10	Ongoing	55.95616438				NA					NA	NA
pbi-shRNA STMN1 LP - Melanoma	Melanoma	NCT01505153	22	Ongoing	64.96438356				NA					NA	NA
vemurafenib - Melanoma	Melanoma	NCT01001299	25	Pass	43.00273973	NCT00949702	132	Pass	91.03561644	NCT01006980	675	Pass	Approved	102.0164384	133.0191781	BRAF V600	Exploratory
PLX3397 - Melanoma	Melanoma	NCT01826448	13	Pass	15.02465753	NCT01042379	1920	Ongoing	103.0684932					NA	NA
PNT2258 - Melanoma	Melanoma	NCT01191775	22	Fail	20.02191781				NA					NA	NA
PTI-6D2 - Melanoma	Melanoma	NCT00399113	12	Fail	13.05205479				NA					NA	NA
Veliparib|carboplatin|paclitaxel|placebo (ABT-888) - NSCLC	NSCLC	backfill	backfill	Pass	40.38089873	NCT01560104	160	Pass	71.38363846	NCT02106546	970	Ongoing		110.3754193	NA	EGFR exclusion criteria (specific mutations)	Exploratory
RO5212054 - Melanoma	Melanoma	NCT01143753	45	Ongoing	84.03287671				NA					NA	NA
RTA 408 Capsules (omaveloxolone) - Melanoma	Melanoma	NCT02029729	11	pass	21.99452055			Ongoing	42.96986301					NA	NA
SAR260301 - Melanoma	Melanoma	NCT01673737	75	Fail	30.04931507				NA					NA	NA
KPT-330 (selinexor) - Melanoma	Melanoma	NCT02120222	20	Ongoing	38.99178082				NA					NA	NA
Xalkori (Crizotinib, PF-02341066) - Pfizer - NSCLC	NSCLC	backfill	backfill	Pass	40.38089873	NCT00932451	1069	Pass	111.3945974	NCT01154140	343	Pass	Approved	145.4219946	173.7288439	ALK positive inclusion criteria	Exploratory
Yervoy (ipilimumab) - Melanoma	Melanoma	backfill	backfill	Pass	42.22628971	NCT02339571	400	Pass	97.22902944	NCT00094653	1783	Pass	Approved	158.2482075	175.2125911
XL647 (KD019) - NSCLC	NSCLC	NCT00086528	41	Pass	41.03013699	NCT00522145	41	Pass	74.1369863	NCT01487174	8	Fail		104.1205479	NA	EGFR exclusion criteria	Exploratory
TAK-733 - Melanoma	Melanoma	NCT00948467	51	Fail	42.01643836				NA					NA	NA
Zaltrap (ziv-aflibercept) - Colorectal	Colorectal	backfill	n/a	Pass	12	NCT00851084	268	Pass	83.07945205	NCT00561470	1226	Pass	Approved	122.1369863	140.1205479
Yervoy (Ipilimumab, MDX-010 or MDX-101) (MELANOMA DRUG) - NSCLC	NSCLC	backfill	backfill	Pass	40.38089873	NCT00527735	334	Pass	86.37541928	NCT01285609	1289	Ongoing		164.3589809	NA
TH-302 - Melanoma	Melanoma	backfill	backfill	Pass	42.22628971			Fail	82.30300204					NA	NA
TLN-232 - Melanoma	Melanoma	backfill	backfill	Pass	42.22628971			Fail	68.23176916					NA	NA
V935 - Melanoma	Melanoma	NCT00753415	37	Fail	31.9890411				NA					NA	NA
ZD1839 (IRESSA™) (Gefitinib) - Breast	Breast	NCT00502060	65	Pass	21.99452055	NCT00252811	60	Pass	76.04383562	NCT00357734	14	Fail		200.0547945	NA
YM155 - Melanoma	Melanoma	backfill	backfill	Pass	42.22628971	NCT01009775	64	Fail	61.19615273					NA	NA
